# Supplementary material for: Synthesis, characterization and supra­molecular analysis for (E)-3-(pyridin-4-yl)acrylic acid
Source: Acta Crystallogr E Crystallogr Commun. 2024 Mar 26;80(Pt 4):388–91. doi: 10.1107/S2056989024002627 (PMC10993605; doi:10.1107/S2056989024002627)
Supplement: Supplementary file 1 [file e-80-00388-sup1.cif]

##############################################################################
#                                                                            #
# This CIF contains the data in a paper accepted for publication in          #
# Acta Crystallographica Section E. It conforms to the requirements of       #
# Notes for Authors for Acta Crystallographica Section E, and has been       #
# peer reviewed under the auspices of the IUCr Commission on Journals.       #
#                                                                            #
# Full details of the Crystallographic Information File format               #
# are given in the paper "The Crystallographic Information File (CIF):       #
# a New Standard Archive File for Crystallography" by S. R. Hall, F. H.      #
# Allen and I. D. Brown [Acta Cryst. (1991), A47, 655-685].                  #
#                                                                            #
# The current version of the core CIF dictionary is obtainable from          #
# ftp://ftp.iucr.org/pub/cif_core.dic.                                       #
#                                                                            #
# Software is freely available for graphical display of the structure(s)     #
# in this CIF. For information consult the CIF software page                 #
# http://www.iucr.org/resources/cif/software.                                #
#                                                                            #
# This file may be used for bona fide research purposes within the           #
# scientific community so long as proper attribution is given to the journal # 
# article from which it was obtained.                                        #
#                                                                            #
##############################################################################
data_I
_audit_creation_method
;
Olex2 1.3
(compiled 2020.11.12 svn.r5f609507 for OlexSys, GUI svn.r6408)
;
_journal_date_recd_electronic     2024-03-11
_journal_date_accepted     2024-03-19
_journal_name_full     'Acta Crystallographica, Section E'
_journal_year     2024
_journal_volume     80
_journal_issue      4
_journal_page_first     0
_journal_page_last     0
_journal_paper_category     GO
_journal_paper_doi     10.1107/S2056989024002627
_journal_coeditor_code     EX2082
_publ_contact_author_name     'D'Vries Richard'
_publ_contact_author_address
;
Facultad de Ciencias Naturales, Exactas y de la Educaci\'on,
Departamento de Qu\'imica, Universidad del Cauca, Calle 5 No 4-70,
Popay\'an,
Colombia.
;
_publ_contact_author_email
                   'luis.illicachi00@usc.edu.co, richard.dvries@unicauca.edu.co'
_publ_contact_author_fax     ?
_publ_contact_author_phone     ?
_publ_section_title
;
Synthesis, characterization and supramolecular analysis for
(<i>E</i>)-3-(pyridin-4-yl)acrylic acid
;
loop_
    _publ_author_name
    _publ_author_footnote
    _publ_author_address
    'Florez-Mu\~noz, Valentina' .
;
Facultad de Ciencias B\'asicas, Universidad Santiago de Cali,
Calle 5 No 62-00,
Cali,
Colombia
;
    'Guerrero, Andres Felipe' .
;
Facultad de Ciencias B\'asicas, Universidad Santiago de Cali, Calle 5 No 62-00,
Cali,
Colombia
;
    'Macias, Mario' .
;
Cristalograf\'ia y Qu\'imica de Materiales (CrisQuimMat),
Facultad de Ciencias, Departamento de Qu\'imica,
Universidad de los Andes, Cra. 1 No 18a-12, Bogot\'a,
Colombia
;
    'Illicachi, Luis Alberto' .
;
Facultad de Ciencias B\'asicas, Universidad Santiago de Cali, Calle 5 No 62-00,
Cali,
Colombia
;
    'D'Vries, Richard' .
;
Facultad de Ciencias Naturales, Exactas y de la Educaci\'on,
Departamento de Qu\'imica, Universidad del Cauca,
Calle 5 No 4-70, Popay\'an,
.
Colombia
;
_publ_section_synopsis
;
In the title compound, the pyridine ring is fused to acrylic acid, forming an
almost planar structure with an <i>E</i>-configuration about the double bond.
In the crystal, O---H...N and C---H...O interactions together with \p--\p
stacking interactions lead to the formation of the three-dimensional
structure.
;
_chemical_name_systematic
;
(<i>E</i>)-3-(Pyridin-4-yl)prop-2-enoic acid
;
_chemical_name_common
;
(<i>E</i>)-3-(Pyridin-4-yl)acrylic acid
;
_chemical_formula_moiety     'C8 H7 N O2'
_chemical_formula_sum     'C8 H7 N O2'
_chemical_formula_iupac     'C8 H7 N O2'
_chemical_formula_weight     149.15
_chemical_melting_point     553
_space_group_crystal_system     triclinic
_space_group_name_H-M_alt     'P -1'
_space_group_name_Hall     '-P 1'
loop_
    _space_group_symop_operation_xyz
    'x, y, z'
    '-x, -y, -z'
_cell_length_a     6.6279(15)
_cell_length_b     7.3272(12)
_cell_length_c     8.2308(15)
_cell_angle_alpha     67.271(17)
_cell_angle_beta     83.403(17)
_cell_angle_gamma     73.006(17)
_cell_volume     352.57(13)
_cell_formula_units_Z     2
_cell_measurement_reflns_used     1657
_cell_measurement_theta_min     6.7880
_cell_measurement_theta_max     74.8530
_cell_measurement_temperature     291
_exptl_crystal_description     prismatic
_exptl_crystal_colour     colourless
_exptl_crystal_size_max     0.09
_exptl_crystal_size_mid     0.06
_exptl_crystal_size_min     0.05
_exptl_crystal_density_diffrn     1.405
_exptl_crystal_density_meas     ?
_exptl_crystal_density_method     ?
_exptl_crystal_F_000     156
_exptl_absorpt_coefficient_mu     0.854
_exptl_absorpt_correction_type     multi-scan
_exptl_absorpt_process_details
;
(CrysAlisPro; Rigaku OD, 2021)
;
_exptl_absorpt_correction_T_min     0.83115
_exptl_absorpt_correction_T_max     1.00000
_diffrn_ambient_temperature     291
_diffrn_source     'micro-focus sealed X-ray tube'
_diffrn_radiation_type     'Cu K\a'
_diffrn_radiation_wavelength     1.54184
_diffrn_radiation_monochromator     mirror
_diffrn_measurement_device_type     'SuperNova, Dual, Cu at home/near, Atlas'
_diffrn_measurement_device     'four-circle diffractometer'
_diffrn_measurement_method     '\w scans'
_diffrn_detector     'CCD plate'
_diffrn_detector_area_resol_mean     10.6144
_diffrn_reflns_number     3635
_diffrn_reflns_av_R_equivalents     0.0346
_diffrn_reflns_av_unetI/netI     0.0368
_diffrn_reflns_theta_min     5.828
_diffrn_reflns_theta_max     76.601
_diffrn_reflns_theta_full     67.684
_diffrn_measured_fraction_theta_max     0.980
_diffrn_measured_fraction_theta_full     1.000
_diffrn_reflns_limit_h_min     -8
_diffrn_reflns_limit_h_max     7
_diffrn_reflns_limit_k_min     -8
_diffrn_reflns_limit_k_max     9
_diffrn_reflns_limit_l_min     -10
_diffrn_reflns_limit_l_max     10
_diffrn_radiation_probe     x-ray
_refine_special_details     ?
_reflns_number_total     1461
_reflns_number_gt     1243
_reflns_threshold_expression     'I > 2\s(I)'
_refine_ls_structure_factor_coef     Fsqd
_refine_ls_matrix_type     full
_refine_ls_R_factor_all     0.0564
_refine_ls_R_factor_gt     0.0491
_refine_ls_wR_factor_gt     0.1393
_refine_ls_wR_factor_ref     0.1527
_refine_ls_goodness_of_fit_ref     1.037
_refine_ls_restrained_S_all     1.037
_refine_ls_number_reflns     1461
_refine_ls_number_parameters     104
_refine_ls_number_restraints     0
_refine_ls_hydrogen_treatment     mixed
_refine_ls_weighting_scheme     calc
_refine_ls_weighting_details
              'w=1/[\s^2^(Fo^2^)+(0.0977P)^2^+0.0215P] where P=(Fo^2^+2Fc^2^)/3'
_atom_sites_solution_hydrogens     mixed
_atom_sites_solution_primary     ?
_atom_sites_solution_secondary     ?
_refine_ls_shift/su_max     0.000
_refine_ls_shift/su_mean     0.000
_refine_diff_density_max     0.144
_refine_diff_density_min     -0.273
_refine_ls_extinction_method     none
_refine_ls_extinction_coef     .
loop_
    _atom_type_symbol
    _atom_type_description
    _atom_type_scat_dispersion_real
    _atom_type_scat_dispersion_imag
    _atom_type_scat_source
    'C' 'C' 0.0181 0.0091
                         'International Tables Vol C Tables 4.2.6.8 and 6.1.1.4'
    'H' 'H' 0.0000 0.0000
                         'International Tables Vol C Tables 4.2.6.8 and 6.1.1.4'
    'N' 'N' 0.0311 0.0180
                         'International Tables Vol C Tables 4.2.6.8 and 6.1.1.4'
    'O' 'O' 0.0492 0.0322
                         'International Tables Vol C Tables 4.2.6.8 and 6.1.1.4'
_computing_data_collection
;
CrysAlisPro 1.171.41.119a (Rigaku OD, 2021)
;
_computing_cell_refinement
;
CrysAlisPro 1.171.41.119a (Rigaku OD, 2021)
;
_computing_data_reduction
;
CrysAlisPro 1.171.41.119a (Rigaku OD, 2021)
;
_computing_structure_solution
;
<i>SHELXT</i> (Sheldrick, 2015a)
;
_computing_structure_refinement
;
<i>SHELXL2016/6</i> (Sheldrick, 2015b)
;
_computing_molecular_graphics
;
Olex2 1.3 (Dolomanov <i>et al.</i>,  2009)
;
_computing_publication_material
;
Olex2 1.3 (Dolomanov <i>et al.</i>,  2009)
;
loop_
    _atom_site_type_symbol
    _atom_site_label
    _atom_site_fract_x
    _atom_site_fract_y
    _atom_site_fract_z
    _atom_site_U_iso_or_equiv
    _atom_site_adp_type
    _atom_site_calc_flag
    _atom_site_occupancy
    _atom_site_disorder_assembly
    _atom_site_disorder_group
    O O1 0.48195(18) 0.6974(2) 0.64537(15) 0.0609(4) Uani d 1 . .
    O O2 0.63738(19) 0.8136(2) 0.79722(16) 0.0669(4) Uani d 1 . .
    C C2 0.3116(2) 0.7317(2) 0.89960(18) 0.0484(4) Uani d 1 . .
    H H2 0.211812 0.676180 0.879516 0.058 Uiso calc 1 . .
    N N1 -0.20475(19) 0.72846(17) 1.42131(15) 0.0504(4) Uani d 1 . .
    C C5 0.1186(2) 0.8159(2) 1.31387(18) 0.0490(4) Uani d 1 . .
    H H5 0.228403 0.862808 1.329376 0.059 Uiso calc 1 . .
    C C4 0.1149(2) 0.76641(18) 1.16689(16) 0.0426(3) Uani d 1 . .
    C C7 -0.2089(2) 0.6805(2) 1.28079(19) 0.0507(4) Uani d 1 . .
    H H7 -0.320055 0.632669 1.269716 0.061 Uiso calc 1 . .
    C C1 0.4937(2) 0.75386(19) 0.77647(17) 0.0477(4) Uani d 1 . .
    C C3 0.2868(2) 0.7884(2) 1.03649(18) 0.0456(3) Uani d 1 . .
    H H3 0.386535 0.847081 1.051782 0.055 Uiso calc 1 . .
    C C8 -0.0552(2) 0.6991(2) 1.15114(18) 0.0483(4) Uani d 1 . .
    H H8 -0.065343 0.666782 1.054192 0.058 Uiso calc 1 . .
    C C6 -0.0433(3) 0.7943(2) 1.43650(18) 0.0524(4) Uani d 1 . .
    H H6 -0.038863 0.827444 1.534078 0.063 Uiso calc 1 . .
    H H1 0.600(4) 0.713(4) 0.561(3) 0.099(8) Uiso d 1 . .
loop_
    _atom_site_aniso_label
    _atom_site_aniso_U_11
    _atom_site_aniso_U_22
    _atom_site_aniso_U_33
    _atom_site_aniso_U_12
    _atom_site_aniso_U_13
    _atom_site_aniso_U_23
    O1 0.0601(7) 0.0851(8) 0.0546(6) -0.0366(6) 0.0209(5) -0.0374(5)
    O2 0.0631(7) 0.0930(9) 0.0644(7) -0.0440(6) 0.0193(5) -0.0389(6)
    C2 0.0493(8) 0.0521(7) 0.0490(8) -0.0225(6) 0.0125(6) -0.0213(6)
    N1 0.0545(7) 0.0513(6) 0.0463(6) -0.0184(5) 0.0129(5) -0.0197(5)
    C5 0.0523(8) 0.0528(7) 0.0489(7) -0.0218(6) 0.0056(6) -0.0225(6)
    C4 0.0457(7) 0.0396(6) 0.0405(7) -0.0122(5) 0.0055(5) -0.0139(5)
    C7 0.0482(7) 0.0572(7) 0.0524(7) -0.0224(6) 0.0101(6) -0.0233(6)
    C1 0.0508(7) 0.0488(7) 0.0451(7) -0.0201(5) 0.0097(5) -0.0167(5)
    C3 0.0455(7) 0.0468(6) 0.0450(7) -0.0168(5) 0.0058(5) -0.0161(5)
    C8 0.0513(7) 0.0552(7) 0.0453(7) -0.0202(6) 0.0075(5) -0.0240(5)
    C6 0.0621(9) 0.0553(7) 0.0458(7) -0.0199(6) 0.0091(6) -0.0249(6)
_geom_special_details
;
 All esds (except the esd in the dihedral angle between two l.s. planes)
 are estimated using the full covariance matrix.  The cell esds are taken
 into account individually in the estimation of esds in distances, angles
 and torsion angles; correlations between esds in cell parameters are only
 used when they are defined by crystal symmetry.  An approximate (isotropic)
 treatment of cell esds is used for estimating esds involving l.s. planes.
;
loop_
    _geom_bond_atom_site_label_1
    _geom_bond_atom_site_label_2
    _geom_bond_site_symmetry_2
    _geom_bond_distance
    _geom_bond_publ_flag
    O1 C1 . 1.3135(17) ?
    O1 H1 . 0.98(3) ?
    O2 C1 . 1.2110(19) ?
    C2 H2 . 0.9300 ?
    C2 C1 . 1.4887(18) ?
    C2 C3 . 1.322(2) ?
    N1 C7 . 1.3374(18) ?
    N1 C6 . 1.332(2) ?
    C5 H5 . 0.9300 ?
    C5 C4 . 1.3954(18) ?
    C5 C6 . 1.386(2) ?
    C4 C3 . 1.4729(19) ?
    C4 C8 . 1.392(2) ?
    C7 H7 . 0.9300 ?
    C7 C8 . 1.384(2) ?
    C3 H3 . 0.9300 ?
    C8 H8 . 0.9300 ?
    C6 H6 . 0.9300 ?
loop_
    _geom_angle_atom_site_label_1
    _geom_angle_atom_site_label_2
    _geom_angle_atom_site_label_3
    _geom_angle_site_symmetry_1
    _geom_angle_site_symmetry_3
    _geom_angle
    _geom_angle_publ_flag
    C1 O1 H1 . . 113.5(14) ?
    C1 C2 H2 . . 118.9 ?
    C3 C2 H2 . . 118.9 ?
    C3 C2 C1 . . 122.27(14) ?
    C6 N1 C7 . . 117.87(12) ?
    C4 C5 H5 . . 120.4 ?
    C6 C5 H5 . . 120.4 ?
    C6 C5 C4 . . 119.18(13) ?
    C5 C4 C3 . . 119.41(13) ?
    C8 C4 C5 . . 117.36(12) ?
    C8 C4 C3 . . 123.22(12) ?
    N1 C7 H7 . . 118.6 ?
    N1 C7 C8 . . 122.88(14) ?
    C8 C7 H7 . . 118.6 ?
    O1 C1 C2 . . 112.14(13) ?
    O2 C1 O1 . . 124.20(13) ?
    O2 C1 C2 . . 123.65(13) ?
    C2 C3 C4 . . 125.60(14) ?
    C2 C3 H3 . . 117.2 ?
    C4 C3 H3 . . 117.2 ?
    C4 C8 H8 . . 120.2 ?
    C7 C8 C4 . . 119.52(12) ?
    C7 C8 H8 . . 120.2 ?
    N1 C6 C5 . . 123.17(12) ?
    N1 C6 H6 . . 118.4 ?
    C5 C6 H6 . . 118.4 ?
loop_
    _geom_torsion_atom_site_label_1
    _geom_torsion_atom_site_label_2
    _geom_torsion_atom_site_label_3
    _geom_torsion_atom_site_label_4
    _geom_torsion_site_symmetry_1
    _geom_torsion_site_symmetry_2
    _geom_torsion_site_symmetry_3
    _geom_torsion_site_symmetry_4
    _geom_torsion
    _geom_torsion_publ_flag
    N1 C7 C8 C4 . . . . 1.3(2) ?
    C5 C4 C3 C2 . . . . 174.27(12) ?
    C5 C4 C8 C7 . . . . -1.2(2) ?
    C4 C5 C6 N1 . . . . -0.2(2) ?
    C7 N1 C6 C5 . . . . 0.3(2) ?
    C1 C2 C3 C4 . . . . -178.21(11) ?
    C3 C2 C1 O1 . . . . -176.96(13) ?
    C3 C2 C1 O2 . . . . 4.3(2) ?
    C3 C4 C8 C7 . . . . 179.26(12) ?
    C8 C4 C3 C2 . . . . -6.1(2) ?
    C6 N1 C7 C8 . . . . -0.8(2) ?
    C6 C5 C4 C3 . . . . -179.79(12) ?
    C6 C5 C4 C8 . . . . 0.6(2) ?
loop_
    _geom_hbond_atom_site_label_D
    _geom_hbond_atom_site_label_H
    _geom_hbond_atom_site_label_A
    _geom_hbond_site_symmetry_A
    _geom_hbond_distance_DH
    _geom_hbond_distance_HA
    _geom_hbond_distance_DA
    _geom_hbond_angle_DHA
    O1 H1 N1 1_654 0.99(3) 1.63(3) 2.6147(18) 177(3)
    C5 H5 O2 2_677 0.93 2.57 3.336(2) 140
_shelx_space_group_comment
;
The symmetry employed for this shelxl refinement is uniquely defined
by the following loop, which should always be used as a source of
symmetry information in preference to the above space-group names.
They are only intended as comments.
;
_shelx_estimated_absorpt_T_min     0.628
_shelx_estimated_absorpt_T_max     0.935
_shelx_hkl_file
;
   0   0  -1 50.5447 16.2888   1
   0   0   1 67.1400 16.5946   2
   0   0   2 44559.0 998.517   2
   0   0   3 2101.00 173.290   2
   0   0   4 5037.35 334.577   2
   0   0   5 5012.24 387.785   2
   0   0  -6 66.2761 26.0288  22
   0   0   6 143.726 73.8685   2
   0   0  -6 77.8086 23.0931  13
   0   0  -7 592.338 76.7234  22
   0   0  -7 581.515 72.1387  13
   0   0  -8 1977.32 132.661  22
   0   0  -8 1921.98 130.516  13
   0   0  -9 89.7223 21.9593  13
   0   0  -9 96.7583 22.5127  22
   0   1  -9 65.5920 14.4393  22
   0   1  -8 12456.1 364.609  22
   0   1  -8 12248.8 352.720  13
   0   1  -7 4860.71 221.692  13
   0   1  -7 4937.18 229.413  22
   0   1  -6 7188.12 278.535  13
   0  -1   6 6538.45 518.751   2
   0   1  -6 7206.64 287.335  22
   0   1  -5 207.541 81.2942   5
   0  -1   5 522.850 127.362   2
   0  -1   4 2074.86 221.839   2
   0  -1   3 19732.8 659.688   2
   0  -1   2 9753.75 360.659   2
   0  -1   1 4300.30 169.974   2
   0  -1   0 150.836 15.2879   2
   0   1   0 171.050 29.6664   3
   0   1   0 149.510 24.8621   1
   0   1   0 161.264 30.7496   5
   0   1   1 11145.3 308.470   3
   0   1   1 11654.6 273.402   2
   0   1   1 11284.3 287.637   5
   0   1   2 9318.70 310.350   2
   0   1   3 15477.4 515.814   2
   0   1   4 1531.08 172.292   2
   0   1   5 9794.47 536.619   2
   0  -1  -6 12594.4 386.585  13
   0   1   6 14160.9 742.723   2
   0   1   7 4575.21 223.971   6
   0  -1  -7 4706.49 220.451  22
   0  -1  -7 4770.02 220.726  13
   0   1   8 11723.5 385.527   6
   0  -1  -8 13030.2 396.848  13
   0  -1  -8 12542.7 394.333  22
   0  -1  -9-26.3989 17.4945  22
   0  -1  -9-6.81564 10.3152  13
   0   2  -8 742.958 49.9519  13
   0   2  -8 931.032 65.9483  22
   0   2  -7 1391.76 105.327  22
   0   2  -7 1009.20 83.8546  13
   0   2  -6 41.3292 21.8788  13
   0   2  -6-8.84245 19.8915  22
   0   2  -5 826.912 174.660   5
   0   2  -5 867.635 89.8969  22
   0   2  -5 959.523 89.6103  13
   0   2  -5 939.045 94.8666  17
   0   2  -4 418.467 119.031   5
   0  -2   4 436.055 105.645   2
   0   2  -3 1086.63 175.169   5
   0  -2   3 1171.56 148.463   2
   0  -2   2 28016.8 781.336   2
   0   2  -2 30777.3 941.947   5
   0   2  -1 209.195 56.2479   5
   0  -2   1 181.733 34.9697   2
   0   2   0 814163. 13866.3   3
   0  -2   0 729634. 13634.0   2
   0   2   1 1843.71 68.8283   2
   0   2   1 2178.41 140.569   5
   0   2   1 1949.07 145.610   3
   0   2   2 1689.92 121.442   5
   0   2   2 1673.79 137.965   4
   0   2   2 1523.92 103.793   2
   0   2   3 56039.9 1320.58   4
   0   2   3 53659.8 1245.42   2
   0   2   4 46789.3 1272.70   4
   0   2   4 47614.8 1238.20   2
   0   2   5 18444.5 754.585   2
   0   2   5 18664.2 774.057   4
   0   2   6-42.2604 43.7500   4
   0   2   6 54.6711 47.2164   2
   0   2   7-7.16807 13.5573   6
   0  -2  -7-25.3032 22.8137  22
   0   2   7-54.0627 52.2542   2
   0  -2  -7-19.2252 20.7931  13
   0  -2  -8 334.021 55.1084  13
   0   2   8 380.645 61.8032   6
   0  -2  -8 336.960 53.5477  22
   0  -2  -9 4.85890 9.43631  22
   0  -2  -9 66.5718 21.7225  13
   0   2   9 76.5944 25.1013   6
   0   2   9 63.6768 19.5657  12
   0  -2 -10 411.791 36.0017  13
   0   3  -7 1451.68 89.7708  14
   0   3  -7 1434.58 87.2287  22
   0   3  -6 818.872 81.1035  22
   0   3  -5 369.087 63.4655  17
   0   3  -5 304.399 52.8617  22
   0   3  -5 371.386 55.4091  11
   0   3  -4 7030.12 276.611  17
   0   3  -4 6166.70 254.716  22
   0   3  -4 5595.85 487.012   5
   0   3  -4 7063.56 262.875  11
   0   3  -3 6850.67 495.659   5
   0   3  -2 1965.76 236.895   5
   0   3  -1 412.040 99.2631   5
   0   3   0 83.8538 41.9075   5
   0   3   1 1761.29 181.133   4
   0   3   1 1567.90 157.811   5
   0   3   2 563.332 96.3533   4
   0   3   2 667.415 96.3768   5
   0   3   2 447.054 46.1070   2
   0   3   3 4255.31 285.133   4
   0   3   3 3779.58 210.453   2
   0   3   3 4304.75 251.633   5
   0   3   4 691.285 126.347   4
   0   3   4 535.510 96.6570   2
   0   3   5 9358.68 499.071   2
   0   3   5 8373.40 505.462   4
   0   3   6 2486.39 154.499   6
   0   3   6 2310.94 278.346   2
   0   3   6 2114.56 270.563   4
   0  -3  -7 1934.81 123.698  13
   0   3   7 1890.28 142.423   6
   0  -3  -8 1551.04 111.755  13
   0   3   8 1611.51 133.829   6
   0   3   8 1580.14 120.233  12
   0  -3  -9 258.130 38.8449  13
   0   3   9 346.489 51.5320  10
   0   3   9 291.461 43.2714  12
   0   3   9 289.018 48.1399   6
   0   3  10 226.209 29.9135   6
   0   3  10 181.925 25.7928  10
   0   4  -6 3.03633 9.01661  22
   0   4  -6-4.43163 11.2861  14
   0   4  -5 591.405 70.8192  17
   0   4  -5 481.931 57.5051  22
   0   4  -5 598.888 65.5749  11
   0   4  -4 568.358 74.6518  17
   0   4  -4 453.250 59.3285  22
   0   4  -4 627.306 74.4560  11
   0   4  -3 38.8529 45.5109   5
   0   4  -3 49.2859 20.8279  11
   0   4  -3 61.0827 23.9975  17
   0   4  -2 1440.75 109.755  17
   0   4  -2 1199.61 214.625   5
   0   4  -1 264.845 96.7090   5
   0   4   0 43388.5 1340.59   5
   0   4   1 850.969 145.945   5
   0   4   2 14320.9 615.186   5
   0   4   2 15887.6 700.872   4
   0   4   3 38844.7 1141.04   5
   0   4   3 42682.9 1257.02   4
   0   4   4 31004.3 1065.83   4
   0   4   5 9666.87 571.333   4
   0   4   6 1127.79 104.640   6
   0   4   6 960.310 193.281   4
   0   4   6 1288.67 108.735  12
   0   4   6 1210.84 112.417  10
   0   4   7 393.356 65.7073  10
   0   4   7 344.004 58.3293   6
   0   4   7 389.237 61.1267  12
   0   4   8 304.925 51.5793   8
   0   4   8 286.672 54.5497   6
   0   4   8 307.141 51.0032  12
   0   4   8 336.660 58.9038  10
   0   4   9-22.4093 18.4876   6
   0   4   9-4.99246 13.4607   8
   0   4   9 2.63311 12.3632  10
   0   4   9 6.71627 12.9325  12
   0   4  10 480.487 40.9745  17
   0   4  10 525.732 46.1027   6
   0   4  10 485.711 41.2812  10
   0   5  -5 337.394 40.5221  11
   0   5  -5 339.013 41.4491  14
   0   5  -5 310.527 38.5569  19
   0   5  -4 3159.43 159.923  17
   0   5  -4 2991.42 160.871  14
   0   5  -4 3074.64 158.648  11
   0   5  -4 2756.32 152.477  19
   0   5  -3 859.470 87.9728  17
   0   5  -3 940.505 92.0039  11
   0   5  -3 803.676 88.8606  14
   0   5  -2 251.822 49.9370  14
   0   5  -2 317.209 53.8312  19
   0   5  -2 291.033 49.0731  11
   0   5  -2 319.161 56.8497  17
   0   5  -2 280.625 49.8289   7
   0   5  -1 937.583 94.3931  14
   0   5  -1 963.314 89.3395  19
   0   5  -1 947.456 92.8647  11
   0   5  -1 1161.04 100.759  17
   0   5  -1 1063.91 100.046   8
   0   5  -1 727.846 179.900   5
   0   5  -1 1079.79 100.160   7
   0   5   0 3.34464 14.1622   7
   0   5   0 15.8632 30.8022   5
   0   5   0 42.8229 26.6580  14
   0   5   0-1.50898 21.9550   8
   0   5   0-10.7425 26.6520  10
   0   5   0 15.8766 17.2330  17
   0   5   1 53.5690 45.4997   5
   0   5   2-88.9033 54.7907   5
   0   5   3 1403.84 230.040   4
   0   5   3 1301.54 192.285   5
   0   5   4 1.85937 23.2076  10
   0   5   4 21.0136 11.6396   8
   0   5   4-47.7830 23.6154  15
   0   5   4 9.88579 19.5834  12
   0   5   4 4.97042 16.6118  18
   0   5   5 902.422 90.2889  12
   0   5   5 672.939 81.4561  17
   0   5   5 739.040 81.8538   8
   0   5   5 832.520 99.4591  18
   0   5   5 663.685 84.5218  15
   0   5   5 846.560 88.9175  10
   0   5   5 898.506 185.267   4
   0   5   6 692.018 84.3265  17
   0   5   6 732.991 81.1614   6
   0   5   6 730.948 94.3764  18
   0   5   6 772.649 87.2040  15
   0   5   6 728.971 83.2611   8
   0   5   6 731.478 87.2873  10
   0   5   6 780.322 87.9208  12
   0   5   7 715.794 80.9829   8
   0   5   7 661.365 80.0328  12
   0   5   7 659.096 84.0172  10
   0   5   7 617.420 76.0681   6
   0   5   7 683.935 82.7199  17
   0   5   8 465.040 63.9271   6
   0   5   8 531.174 64.5527  12
   0   5   8 515.266 68.6977  10
   0   5   8 343.394 52.1344   8
   0   5   8 451.884 62.8233  17
   0   5   9 236.442 39.3265  10
   0   5   9 244.447 40.6192   6
   0   5   9 221.613 34.8002  12
   0   5   9 244.295 38.8970  17
   0   5   9 211.855 31.2273   8
   0   6  -4 69.1505 18.4566  11
   0   6  -4 80.5547 18.2986  14
   0   6  -3 81.8632 24.8885  11
   0   6  -3 77.3335 23.4367  17
   0   6  -3 57.3360 19.0144  19
   0   6  -3 64.5334 20.9307  14
   0   6  -2 109.040 32.6475  11
   0   6  -2 99.1124 26.2293  14
   0   6  -2 117.589 31.9028  17
   0   6  -2 66.4538 21.8621   7
   0   6  -1 717.967 81.3326  11
   0   6  -1 699.730 81.0981   7
   0   6  -1 737.718 81.6690  17
   0   6  -1 684.317 79.3083  14
   0   6   0 254.193 48.0095   8
   0   6   0 158.888 39.5868  17
   0   6   0 137.537 39.1261   7
   0   6   0 100.893 27.7326  11
   0   6   0 175.847 41.1181  14
   0   6   1 97.7343 28.4294  11
   0   6   1 91.8264 33.6833   7
   0   6   1 34.5375 17.9817   8
   0   6   1 49.5520 19.5459  17
   0   6   1 72.6152 22.6923  10
   0   6   1 76.7155 31.1615  14
   0   6   2 1727.39 127.901  12
   0   6   2 1737.37 125.790  14
   0   6   2 1858.26 135.507   8
   0   6   2 1900.46 133.280  17
   0   6   2 1872.88 140.644  15
   0   6   2 1843.90 131.587  10
   0   6   2 1833.26 140.898   7
   0   6   3 9799.97 342.772  10
   0   6   3 9498.17 340.240  17
   0   6   3 9322.86 354.591  15
   0   6   3 9600.84 338.261  12
   0   6   3 9536.44 338.460   8
   0   6   3 8961.89 342.678   7
   0   6   4 4540.04 220.175  17
   0   6   4 4549.85 217.799  12
   0   6   4 4328.17 231.756  15
   0   6   4 4527.85 219.999  10
   0   6   4 4470.92 221.207   8
   0   6   4 4231.66 212.595   7
   0   6   5 1274.19 112.664  17
   0   6   5 1228.41 110.405   8
   0   6   5 1218.23 108.842  12
   0   6   5 1230.66 117.001  15
   0   6   5 1169.53 108.948  10
   0   6   6 1851.73 140.353  17
   0   6   6 2111.24 146.245  10
   0   6   6 1875.61 141.584  15
   0   6   6 1885.12 135.921   8
   0   6   6 1911.76 135.721  12
   0   6   7 877.162 85.9231   8
   0   6   7 923.221 92.8872  10
   0   6   7 809.343 83.4983  17
   0   6   7 858.535 87.2705  12
   0   6   8 679.351 71.1372  10
   0   6   8 650.476 65.2244  12
   0   6   8 662.888 64.3289   8
   0   6   8 499.558 54.1739   6
   0   6   8 622.422 65.4026  17
   0   6   9-1.78994 6.71447   8
   0   6   9 10.4208 6.77808   6
   0   6   9-2.98708 7.25171  12
   0   6   9-6.15395 8.44932  10
   0   6   9-5.69311 7.49276  17
   0   7  -2 23.8906 11.9448  11
   0   7  -2 15.5031 9.26958  14
   0   7  -2 29.0403 12.9838  17
   0   7  -1 696.775 66.2397   7
   0   7  -1 863.468 70.9726  17
   0   7  -1 859.619 72.5152  11
   0   7  -1 739.309 66.7388  14
   0   7   0 28.1401 18.2351  11
   0   7   0 23.4743 16.0810  14
   0   7   0 49.1071 21.8233   7
   0   7   0 33.2620 19.6793  17
   0   7   1 153.685 37.3968   7
   0   7   1 151.071 34.5389  14
   0   7   1 146.644 37.2959   8
   0   7   1 167.259 37.6519  17
   0   7   2-8.30613 20.6232   7
   0   7   2 11.7226 16.2405  17
   0   7   2-8.74140 17.1463  14
   0   7   2-34.6469 29.8461   8
   0   7   3 432.800 65.2520  12
   0   7   3 446.204 60.6482  10
   0   7   3 359.167 60.1715   7
   0   7   3 413.700 61.1738   8
   0   7   3 448.506 60.6892  17
   0   7   4-22.1117 24.0191  12
   0   7   4-31.2587 30.4822  10
   0   7   4-6.29310 11.4442  17
   0   7   4-5.92668 15.9887   7
   0   7   4 13.0220 16.2129   8
   0   7   5 30.5553 18.5030  17
   0   7   5 5.76253 19.9045  12
   0   7   5 19.3260 12.8716   8
   0   7   5-1.27885 13.4530  10
   0   7   6 2480.35 141.914   8
   0   7   6 2368.40 142.239  10
   0   7   6 2057.85 130.369  12
   0   7   6 2102.29 131.688  17
   0   7   7 77.6515 24.8419  17
   0   7   7 92.0654 23.9879  12
   0   7   7 124.132 31.3709  10
   0   7   7 136.185 31.0265   8
   0   7   8 615.049 49.5467   8
   0   7   8 515.663 46.1883  12
   0   7   8 534.541 48.4416  17
   0   8   0 49.6126 11.8327  17
   0   8   0 25.3987 9.71546   7
   0   8   1-10.4405 16.7755   7
   0   8   1-10.8387 9.19475  17
   0   8   2 137.768 28.0062  17
   0   8   2 121.953 30.1179   7
   0   8   3 1360.29 95.5688   8
   0   8   3 1305.90 98.1264   7
   0   8   3 1367.67 87.8687  17
   0   8   4 150.260 30.1001  17
   0   8   4 113.231 25.8620   7
   0   8   4 130.147 27.7546   8
   0   8   5 49.5466 16.1911   8
   0   8   5 75.1542 21.5751  17
   0   8   6 489.870 45.2252  17
   0   8   6 629.129 55.4898  12
   0   8   6 529.508 52.5757  10
   0   8   6 537.773 50.9207   8
   0   8   7 537.957 42.2881  12
   0   8   7 517.128 44.3859  10
  -1   8   6 194.385 27.9136  10
  -1   8   5 838.480 64.2018  10
  -1   8   5 310.885 33.4620   8
  -1   8   4 102.711 25.7637   8
  -1   8   4 110.781 27.3747   7
  -1   8   3-2.44141 12.0956   7
  -1   8   2 317.778 40.7240   7
  -1   8   1-1.55729 8.98722   7
  -1   7   8-49.9673 17.2111  10
  -1   7   8-23.1737 14.2279  12
  -1   7   7 73.1704 18.6904  12
  -1   7   7 110.879 22.5987  10
  -1   7   6 268.029 42.6160  12
  -1   7   6 311.253 47.8418  10
  -1   7   6 227.814 36.3586   8
  -1   7   5 591.953 63.8611   8
  -1   7   5 579.843 67.3615  10
  -1   7   5 363.897 47.7476   7
  -1   7   5 472.178 52.9455  17
  -1   7   5 566.063 74.7116  15
  -1   7   5 525.666 65.2107  12
  -1   7   4 737.514 79.9244   7
  -1   7   4 790.588 83.6075  12
  -1   7   4 906.243 85.5228  10
  -1   7   4 778.989 78.1412   8
  -1   7   4 693.683 72.2103  14
  -1   7   4 735.307 68.3850  17
  -1   7   4 843.681 91.7409  15
  -1   7   3 2094.30 132.016   8
  -1   7   3 1768.42 122.558  14
  -1   7   3 2280.74 141.286  10
  -1   7   3 2457.51 146.566  12
  -1   7   3 2021.97 118.151  17
  -1   7   3 1985.37 139.701   7
  -1   7   2 3297.17 184.084   7
  -1   7   2 3069.73 165.785  14
  -1   7   2 3084.10 149.713  17
  -1   7   2 3472.86 174.719   8
  -1   7   1 39.8069 31.4194   7
  -1   7   1 55.5244 24.0104  14
  -1   7   1 34.3755 12.3671  17
  -1   7   0-9.39823 11.8376  17
  -1   7   0-5.91252 14.1121  11
  -1   7   0-3.54682 17.3562   7
  -1   7   0-0.73702 9.99988  14
  -1   7  -1 1515.69 84.7158  11
  -1   7  -1 1602.41 91.9265  14
  -1   7  -2 94.6588 18.1216  11
  -1   7  -2 94.3386 17.0612  14
  -1   6   9 124.372 20.9566  12
  -1   6   8 139.645 29.1873  12
  -1   6   8 123.238 23.5568  17
  -1   6   8 160.144 31.5470  10
  -1   6   7 568.671 68.1619  10
  -1   6   7 543.048 58.0817   8
  -1   6   7 481.692 62.3581  15
  -1   6   7 493.718 56.9982  17
  -1   6   7 531.462 66.7646  12
  -1   6   6 1077.15 103.142  12
  -1   6   6 910.375 85.2808  17
  -1   6   6 1072.81 93.5101   8
  -1   6   6 1135.82 104.371  10
  -1   6   6 926.001 99.2140  15
  -1   6   5 43.4312 23.3176  12
  -1   6   5 42.0973 30.5744  10
  -1   6   5-9.20634 14.7354  17
  -1   6   5 64.9809 32.1721  15
  -1   6   5 81.4681 27.7355   8
  -1   6   4 413.066 64.6351  12
  -1   6   4 362.902 59.5893  14
  -1   6   4 425.314 61.2166  17
  -1   6   4 501.227 68.6178   8
  -1   6   4 493.875 70.1932  10
  -1   6   4 334.092 59.7064   7
  -1   6   4 367.404 64.6659  15
  -1   6   3 5.18752 17.0589   8
  -1   6   3 7.01879 12.7816   7
  -1   6   3-29.0962 35.5100  12
  -1   6   3 61.3925 32.4134  14
  -1   6   3 6.16825 18.1195  17
  -1   6   3-38.4247 34.5817  10
  -1   6   3 8.13083 14.8936  15
  -1   6   2 1434.03 121.061  14
  -1   6   2 1533.24 116.321  17
  -1   6   2 1546.45 121.984   8
  -1   6   2 1474.48 122.760  15
  -1   6   2 1485.00 128.794   7
  -1   6   2 1542.57 122.508  12
  -1   6   2 1501.92 124.306  10
  -1   6   1-15.2382 24.8003   8
  -1   6   1-3.39639 18.1230  17
  -1   6   1 20.3987 15.3565  14
  -1   6   1 15.5563 17.6458   7
  -1   6   0 420.752 59.6891  11
  -1   6   0 448.372 61.5959  17
  -1   6   0 389.009 64.4439  14
  -1   6   0 467.518 70.7339   7
  -1   6  -1-22.7834 18.9005   7
  -1   6  -1-17.8540 14.8995  17
  -1   6  -1 18.6439 17.8019  11
  -1   6  -1 9.79592 16.4818  14
  -1   6  -1 6.37660 17.4251  19
  -1   6  -2-12.5111 10.0586  17
  -1   6  -2-2.08731 15.2312  14
  -1   6  -2-12.2181 13.7839  19
  -1   6  -2-13.3143 17.9401  11
  -1   6  -3 127.380 25.9899  11
  -1   6  -3 126.528 24.6723  19
  -1   6  -3 168.729 30.7104  14
  -1   6  -4 84.3125 15.7704  14
  -1   5   9 630.138 52.9106  10
  -1   5   9 638.245 55.8039   6
  -1   5   9 701.562 58.7065  12
  -1   5   9 510.175 42.8615  17
  -1   5   8 23.5906 14.0109  10
  -1   5   8 35.9584 16.2166   6
  -1   5   8 24.0084 17.2411  12
  -1   5   8 21.7826 14.8086  17
  -1   5   7 180.730 44.6813  12
  -1   5   7 112.629 36.6911  10
  -1   5   7 139.006 32.3320   8
  -1   5   7 132.651 32.4434  17
  -1   5   7 99.1327 30.3987   6
  -1   5   7 101.565 30.3958  15
  -1   5   7 71.3299 31.3646  18
  -1   5   6-19.8585 26.2693  18
  -1   5   6 30.4536 19.7481  17
  -1   5   6-2.15014 12.2765  15
  -1   5   6 40.5546 26.1398   8
  -1   5   6 56.1368 31.4480  12
  -1   5   6 24.5039 17.9341  10
  -1   5   5 465.104 67.0698  17
  -1   5   5 459.819 66.6135  12
  -1   5   5 421.578 66.0962  10
  -1   5   5 343.517 56.7306   8
  -1   5   5 445.574 79.3054  18
  -1   5   5 380.674 66.8011  15
  -1   5   5 399.899 136.095   4
  -1   5   4 5036.47 227.400   7
  -1   5   4 4958.61 227.990  14
  -1   5   4 5018.77 219.680  17
  -1   5   4 4889.47 227.094  12
  -1   5   4 5610.93 502.340   4
  -1   5   4 5295.15 229.659   8
  -1   5   4 5117.98 243.391  21
  -1   5   4 5296.30 272.799  18
  -1   5   4 4945.94 242.761  15
  -1   5   4 5003.74 230.536  10
  -1   5   3 8905.30 312.379  12
  -1   5   3 9880.61 674.143   4
  -1   5   3 8878.18 360.018  18
  -1   5   3 8080.51 293.285  17
  -1   5   3 7956.87 295.795   8
  -1   5   3 8488.71 318.887  21
  -1   5   3 8560.71 308.333  14
  -1   5   3 8338.71 312.933   7
  -1   5   3 8786.78 327.630  15
  -1   5   3 8406.04 307.474  10
  -1   5   3 7490.96 550.793   5
  -1   5   2 7967.19 290.927  12
  -1   5   2 8096.97 308.637  15
  -1   5   2 8878.10 642.302   4
  -1   5   2 7223.79 554.333   5
  -1   5   2 7653.17 300.398   7
  -1   5   2 7802.78 292.004  14
  -1   5   2 7786.35 292.540  10
  -1   5   2 8253.72 295.472   8
  -1   5   2 7566.85 290.922  21
  -1   5   1-3.01199 12.1052   7
  -1   5   1-8.36515 24.2707   5
  -1   5   1-15.2242 18.3758  17
  -1   5   1-20.0503 29.5739   8
  -1   5   1-48.2710 22.8869  19
  -1   5   1-6.61318 17.2192  14
  -1   5   1-87.9652 29.5380  15
  -1   5   1-106.614 32.5590  12
  -1   5   1-10.5339 36.9548  10
  -1   5   0 42.1418 26.7333  11
  -1   5   0 58.5574 26.7179  14
  -1   5   0 43.5963 19.6417  19
  -1   5   0 31.1255 13.0876  17
  -1   5   0 22.8596 24.4667   8
  -1   5   0 54.1207 26.0866   7
  -1   5  -1 29660.8 757.632  19
  -1   5  -1 29951.0 745.903  11
  -1   5  -1 29571.8 728.184  17
  -1   5  -1 30251.8 763.489  14
  -1   5  -1 30979.1 761.631   7
  -1   5  -1 31676.9 758.594   8
  -1   5  -2 130.876 36.2483  11
  -1   5  -2 156.097 42.2803  14
  -1   5  -2 118.848 35.1558  19
  -1   5  -2 123.973 34.6161  17
  -1   5  -3 356.989 56.8260  11
  -1   5  -3 243.104 42.9922  17
  -1   5  -3 223.737 44.8895  14
  -1   5  -3 189.549 44.3471  19
  -1   5  -4 3.34754 12.5046  14
  -1   5  -4 19.3563 16.8689  11
  -1   5  -4 30.2606 17.6690  19
  -1   5  -5 24.9593 12.2398  11
  -1   5  -5-5.48471 9.48922  19
  -1   5  -5 23.3924 12.5017  14
  -1   4   9 243.868 38.2156  12
  -1   4   9 227.004 40.6047   6
  -1   4   9 224.704 34.2113  17
  -1   4   9 223.279 35.1235  10
  -1   4   8 42.1839 23.6835  12
  -1   4   8 22.9349 18.4177   6
  -1   4   8 13.2256 10.6263  10
  -1   4   7 15926.5 482.119  12
  -1   4   7 15775.9 472.749  10
  -1   4   7 14605.6 487.746  18
  -1   4   7 15322.2 472.856   6
  -1   4   6 4713.94 226.906  12
  -1   4   6 4460.71 219.142  10
  -1   4   6 4516.81 244.006  18
  -1   4   6 4045.49 425.090   4
  -1   4   6 4441.86 214.020  15
  -1   4   6 4356.77 216.257   6
  -1   4   6 4460.96 206.930   8
  -1   4   5 8741.27 317.777  15
  -1   4   5 8092.08 573.901   4
  -1   4   5 8688.56 312.797  12
  -1   4   5 8243.15 307.244  10
  -1   4   5 8222.76 337.416  18
  -1   4   4 4071.92 375.952   4
  -1   4   3 199.095 74.6101   5
  -1   4   3 395.435 112.730   4
  -1   4   2 5078.79 404.566   4
  -1   4   2 4736.61 378.939   5
  -1   4   1 1065.11 192.372   4
  -1   4   1 826.063 163.544   5
  -1   4   0 4761.20 410.072   5
  -1   4  -1 32.4245 38.5980   5
  -1   4  -2 150.169 39.0988  11
  -1   4  -2 263.238 50.4224  17
  -1   4  -2 188.887 44.0242  14
  -1   4  -2 176.408 89.2336   5
  -1   4  -3 669.932 81.2968  14
  -1   4  -3 786.152 88.0517  11
  -1   4  -3 766.478 83.4313  17
  -1   4  -4 1008.83 95.9795  11
  -1   4  -4 948.820 95.7802  14
  -1   4  -4 872.845 86.6331  17
  -1   4  -5 297.528 47.3360  11
  -1   4  -5 336.547 51.7950  14
  -1   4  -6 21.4994 10.2119  11
  -1   4  -6-8.86982 10.8293  14
  -1   4  -6-2.30497 11.1236  19
  -1   3  10 22.4019 9.53936   6
  -1   3   9 251.978 41.1630  12
  -1   3   9 243.467 38.7503  10
  -1   3   9 276.533 46.4587   6
   1  -3  -9 234.449 33.9630  13
  -1   3   8 190.287 44.7716  12
   1  -3  -8 155.322 34.9084  13
  -1   3   8 208.892 43.8059  10
  -1   3   8 175.962 44.2038   6
  -1   3   7 3028.81 183.528  12
  -1   3   7 3007.06 186.668   6
   1  -3  -7 3289.10 168.652  13
  -1   3   6 219.179 50.6024  12
  -1   3   6 50.1458 49.6083   4
  -1   3   6 215.702 45.9029   6
  -1   3   6 94.2987 34.8578  18
  -1   3   6 181.871 78.5399   2
  -1   3   5 131.491 59.1415   2
  -1   3   5-21.6389 60.0997   4
  -1   3   4 9044.09 433.026   2
  -1   3   4 10430.1 565.881   4
  -1   3   3 10416.2 524.272   4
  -1   3   2 3740.36 287.532   4
  -1   3   2 3913.68 289.312   5
  -1   3   1 20462.1 727.586   4
  -1   3   1 18526.2 688.751   5
  -1   3   0 199.981 57.4096   1
  -1   3   0 119.244 55.3822   5
  -1   3  -1 280514. 5667.44   5
  -1   3  -2 146.744 68.3276   5
  -1   3  -3 1435.83 108.423  11
  -1   3  -3 1337.56 222.452   5
  -1   3  -4 174.735 85.0123   5
  -1   3  -4 260.811 49.4300  17
  -1   3  -4 225.845 44.5102  11
  -1   3  -4 176.369 37.9614  22
  -1   3  -5 41.5116 18.2011  11
  -1   3  -5 44.0977 19.2163  22
  -1   3  -6 127.063 31.7190  22
  -1   3  -6 129.204 31.6895  14
  -1   3  -6 118.224 27.1978  11
  -1   3  -7 30.9354 13.1891  14
  -1   3  -7 34.6378 9.37544  22
  -1   2   9-12.8179 15.4968  12
  -1   2   9 13.8200 14.8103   6
  -1   2   9-0.79656 9.89590  10
   1  -2  -9 1.41475 8.89060  13
  -1   2   8 1429.61 119.424   6
   1  -2  -8 1463.49 111.124  13
  -1   2   7 51006.8 1175.27   6
   1  -2  -7 53036.9 1137.75  13
  -1   2   6 12144.7 394.331   6
  -1   2   6 11672.9 723.699   4
  -1   2   6 11911.4 694.121   2
  -1   2   5 24277.5 924.457   2
  -1   2   5 24502.4 993.403   4
  -1   2   4 4034.39 330.771   4
  -1   2   4 3963.65 285.580   2
  -1   2   3 788.702 128.119   4
  -1   2   3 824.933 106.017   2
  -1   2   2 23617.6 537.175   1
  -1   2   2 27154.8 767.466   4
  -1   2   2 26795.7 757.991   5
  -1   2   2 23542.4 607.877   2
  -1   2   1 6393.87 235.526   1
  -1   2   1 6878.85 323.853   4
  -1   2   1 7291.15 335.162   5
  -1   2   0 14925.7 525.483   4
  -1   2   0 13516.0 497.233   5
  -1   2  -1 1071.61 125.587   1
   1  -2   1 724.133 66.2059   2
  -1   2  -1 1005.60 137.900   5
  -1   2  -2 436.773 99.0823   5
  -1   2  -2 415.377 97.2269   1
   1  -2   2 434.707 70.1855   2
  -1   2  -3 1654.18 206.695   5
  -1   2  -4 2273.16 264.356   5
  -1   2  -5-10.8512 22.1830  17
  -1   2  -5 10.1015 20.2716  22
  -1   2  -5 47.2288 27.7597  11
  -1   2  -5-9.35988 16.3767  13
  -1   2  -6 401.088 58.9811  13
  -1   2  -6 354.946 56.6182  22
  -1   2  -7 1448.84 100.082  13
  -1   2  -7 1467.52 105.602  22
  -1   2  -8 880.684 59.0919  22
   1  -1  -9-10.3473 14.9804  22
  -1   1   9 3.55787 7.64561   6
   1  -1  -9-11.7303 14.1614  13
  -1   1   8 509.113 67.9877   6
   1  -1  -8 512.291 62.0221  22
   1  -1  -8 522.875 69.2300  13
   1  -1  -7 5519.96 240.967  13
  -1   1   7 5251.73 246.189   6
   1  -1  -7 5264.37 229.114  22
  -1   1   6 1348.50 112.672   6
  -1   1   6 1307.45 225.727   2
  -1   1   5 42.1910 48.4445   2
  -1   1   4 4667.79 326.702   2
  -1   1   3 375.519 78.3649   2
  -1   1   2 11283.5 385.099   2
  -1   1   1 129402. 2415.23   2
  -1   1   1 126237. 2398.59   1
  -1   1   0 1921.64 117.560   1
  -1   1   0 1926.05 127.104   4
  -1   1  -1 985201. 17395.4   5
  -1   1  -1 999999. 17387.6   1
   1  -1   2 2693.08 170.874   2
  -1   1  -2 2805.10 200.527   5
  -1   1  -2 3018.84 210.928   1
  -1   1  -3 545.648 105.701   5
  -1   1  -3 751.852 123.625   1
   1  -1   3 677.284 105.068   2
   1  -1   4 8873.27 471.455   2
  -1   1  -4 7690.80 443.491   5
   1  -1   5 4944.94 393.212   2
  -1   1  -5 4726.15 211.141  22
  -1   1  -5 4746.20 211.502  13
  -1   1  -6 1303.08 113.820  22
  -1   1  -6 1284.87 111.225  13
  -1   1  -7-7.00243 13.3134  22
  -1   1  -7-11.7962 22.1130  13
  -1   1  -8 59.8766 22.9769  13
  -1   1  -8 63.7885 21.5638  22
   1   0  -9 121.979 22.2800  22
   1   0  -9 104.585 20.8232  13
   1   0  -8 1547.92 109.525  22
   1   0  -8 1508.54 109.243  13
   1   0  -7 40247.4 919.627  22
   1   0  -7 39804.1 919.813  13
  -1   0   7 38882.8 905.437   6
   1   0  -6 10678.7 360.717  22
   1   0  -6 11053.5 360.791  13
  -1   0   6 11544.8 707.829   2
  -1   0   6 11410.9 366.939   6
  -1   0   5 7177.43 489.114   2
  -1   0   4 807.990 137.524   2
  -1   0   3 63638.0 1520.79   2
  -1   0   2 67009.5 1462.09   2
  -1   0   1 9715.73 312.897   2
  -1   0   0 203.782 32.8973   5
  -1   0   0 168.261 31.0388   1
  -1   0   0 243.722 41.1595   2
  -1   0   0 177.816 25.5250   4
  -1   0  -1 3066.77 132.411   5
  -1   0  -1 3335.29 156.699   1
   1   0   2 47.2403 28.5040   2
  -1   0  -2 48.3290 30.7725   1
  -1   0  -2 32.9180 18.0581   5
   1   0   3 372.845 73.5264   2
  -1   0  -3 348.321 74.6799   1
  -1   0  -3 391.971 67.9526   5
   1   0   4 2619.68 235.025   2
  -1   0  -4 2421.38 197.393   5
   1   0   5 126.584 58.6877   2
   1   0   6 3225.07 347.601   2
  -1   0  -6 3407.33 183.558  22
  -1   0  -6 3287.39 178.899  13
  -1   0  -7 988.349 98.3027  13
  -1   0  -7 1002.51 104.457  22
  -1   0  -8 1159.87 98.7600  13
  -1   0  -8 1363.57 108.313  22
  -1   0  -9 937.414 70.1940  22
  -1   0  -9 951.708 69.5525  13
   1   1  -8 420.206 52.4500  22
   1   1  -8 326.081 42.7124  13
   1   1  -7 1774.70 125.524  13
   1   1  -7 1965.48 136.381  22
   1   1  -6 1714.14 130.274  22
   1   1  -6 1696.44 123.056  13
  -1  -1   5 417.855 124.770   2
  -1  -1   4 2473.93 254.062   2
  -1  -1   3 9391.63 449.580   2
   1   1  -2 20974.3 536.610   3
  -1  -1   2 22218.0 655.270   2
  -1  -1   1 62272.2 1325.38   2
  -1  -1   0 6.39976 19.2905   2
  -1  -1  -1 398305. 6432.63   1
   1   1   1 353493. 6355.94   4
  -1  -1  -2 7842.42 266.694   1
  -1  -1  -3 46460.0 964.185   5
   1   1   3 48171.3 1028.74   3
  -1  -1  -3 52135.3 1128.27   1
   1   1   3 52283.6 1190.49   2
   1   1   4 58141.9 1439.10   2
  -1  -1  -4 53764.8 1373.21   1
   1   1   5 30551.6 1045.29   2
  -1  -1  -6 5521.29 239.117  22
   1   1   6 5943.02 464.427   2
  -1  -1  -6 5958.90 239.456  13
  -1  -1  -7 468.721 66.2884  13
  -1  -1  -7 422.882 62.7879  22
   1   1   7 397.774 61.8234   6
   1   1   8 229.000 43.2462   6
  -1  -1  -8 244.077 48.8074  22
  -1  -1  -8 247.135 49.1670  13
  -1  -1  -9 30.5884 14.8964  22
  -1  -1  -9 69.5566 24.5339  13
   1   2  -8 188.735 30.0446  22
   1   2  -8 141.084 20.5428  13
   1   2  -7 9194.44 295.834  13
   1   2  -7 10435.0 327.477  22
   1   2  -6 3274.39 182.259  22
   1   2  -6 2650.44 154.218  13
   1   2  -5 191.159 41.8418  22
   1   2  -5 182.205 43.5789  17
   1   2  -5 232.967 43.1168  13
  -1  -2   4 4018.78 346.316   2
  -1  -2   3 77123.7 1875.90   2
   1   2  -2 24172.5 673.779   3
  -1  -2   2 27209.2 787.916   2
   1   2  -1 1540.61 136.693   3
  -1  -2   1 1367.19 125.716   2
  -1  -2   0 19441.6 540.695   2
   1   2   0 18598.8 582.134   3
   1   2   1 153.860 44.3445   4
   1   2   1 163.389 47.3233   3
   1   2   1 165.776 35.8353   5
   1   2   2 47.1017 28.7400   3
  -1  -2  -2 37.6317 16.1354   1
   1   2   2 24.7285 18.6962   4
   1   2   2-5.13333 5.74902   5
   1   2   3 154.194 51.3498   4
   1   2   3 270.017 62.7129   2
  -1  -2  -3 140.752 31.7908   1
   1   2   3 198.898 50.2870   3
   1   2   4 746.410 103.421   4
   1   2   4 629.169 107.757   2
   1   2   4 524.940 71.3472   3
   1   2   5 2.68387 23.5560   2
   1   2   5 26.1293 28.6831   4
   1   2   6 3448.09 345.141   2
   1   2   7 242.340 49.8810   6
  -1  -2  -7 257.073 51.7686  22
   1   2   7 120.089 72.9819   2
  -1  -2  -7 301.160 51.8787  13
  -1  -2  -8 617.230 75.2655  22
   1   2   8 801.963 88.9307   6
  -1  -2  -8 751.798 82.4271  13
   1   2   9 19.5301 9.83791   6
  -1  -2  -9 30.6632 13.5933  13
  -1  -2  -9 21.7851 12.9780  22
   1   2  10 151.197 22.3228  10
  -1  -2 -10 137.340 21.1904  13
   1   3  -7 63.5182 20.4099  22
   1   3  -6 418.865 60.2953  22
   1   3  -5 476.892 67.9260  22
   1   3  -5 479.169 69.9316  17
   1   3  -4 1919.67 135.644  17
   1   3  -4 1864.00 284.793   5
   1   3  -4 1791.08 128.039  22
   1   3  -3 3092.39 341.277   5
  -1  -3   2 1493.65 166.452   2
  -1  -3   1-1.89079 14.7283   2
   1   3  -1 28.5868 24.6552   3
   1   3   0 5670.40 329.370   3
   1   3   0 5835.51 337.575   5
   1   3   1 171.512 58.4691   3
   1   3   1 4144.50 227.752   5
   1   3   2 942.388 114.711   4
   1   3   2 876.041 127.033   3
   1   3   2 831.693 88.9195   5
   1   3   3 53816.4 1278.91   2
   1   3   3 54602.2 1392.87   3
   1   3   3 56544.1 1308.24   4
   1   3   4 46110.6 1218.46   3
   1   3   4 47380.0 1246.87   2
   1   3   4 50377.3 1233.74   4
   1   3   5 23155.7 847.616   2
   1   3   5 21139.5 763.881   4
   1   3   6 3484.47 339.622   2
  -1  -3  -7 2473.17 154.521  22
   1   3   7 2118.79 297.218   2
   1   3   7 3171.51 184.770   6
  -1  -3  -7 2945.28 156.444  13
   1   3   8 793.906 90.0381   6
  -1  -3  -8 739.653 79.4811  22
  -1  -3  -8 736.918 77.6782  13
   1   3   9 681.100 75.5058   6
  -1  -3  -9 702.624 66.7910  13
   1   3  10 7.53195 5.89011   6
   1   3  10 15.4845 10.6165  10
   1   3  10-6.69916 5.51491   8
   1   4  -6 172.999 30.4247  22
   1   4  -5 650.245 76.1009  17
   1   4  -5 593.482 67.6245  22
   1   4  -5 594.973 64.0757  11
   1   4  -4 2323.88 147.068  22
   1   4  -4 2300.83 142.833  11
   1   4  -4 2510.36 159.355  17
   1   4  -3 15950.0 462.144  22
   1   4  -3 15849.5 878.220   5
   1   4  -3 16874.7 485.118  17
   1   4  -2 2262.55 296.714   5
   1   4  -1 537.442 135.169   5
   1   4   0 8648.31 483.903   3
   1   4   0 8759.72 493.283   5
   1   4   1 285.065 77.6417   5
   1   4   1 254.501 82.0011   3
   1   4   2 583.394 123.010   3
   1   4   2 665.243 123.895   4
   1   4   2 541.339 95.9877   5
   1   4   3-1.78162 28.9133   4
   1   4   3 19.7778 28.8171   3
   1   4   4 295.820 80.6233   4
   1   4   4 203.742 59.7643   2
   1   4   5-4.80781 17.3856   2
   1   4   5-76.7501 45.1910   4
   1   4   6-15.0188 22.9047  12
   1   4   6 6.09788 13.6944   6
   1   4   6 14.7819 26.0606   2
   1   4   7 3840.15 187.544  12
   1   4   7 4246.90 219.358   6
   1   4   8 485.959 60.8013  12
   1   4   8 548.713 75.9427   6
   1   4   9 1032.11 88.0568  10
   1   4   9 1030.83 92.1731   6
   1   4   9 976.424 83.9906   8
   1   4  10-12.8789 12.2066  17
   1   4  10-3.77282 8.92432  10
   1   4  10 15.6147 8.55338   6
   1   4  10 13.8307 7.51705   8
   1   5  -5 143.315 28.1019  14
   1   5  -5 124.721 22.5223  22
   1   5  -5 159.542 27.4483  11
   1   5  -5 105.776 22.6883  19
   1   5  -4 708.701 73.2353  11
   1   5  -4 805.179 81.4753  17
   1   5  -4 630.290 63.8177  22
   1   5  -4 704.587 75.9919  14
   1   5  -3 395.831 60.7869  17
   1   5  -3 415.703 56.9718  22
   1   5  -3 450.538 63.2202  11
   1   5  -2 258.306 48.3190   7
   1   5  -2 217.112 44.9745  17
   1   5  -1 3361.73 378.139   5
   1   5  -1 3403.75 180.949  17
   1   5  -1 3471.12 175.212   8
   1   5  -1 3081.93 170.298  14
   1   5  -1 3375.55 181.157   7
   1   5   0 4839.85 422.548   5
   1   5   1 5759.91 431.086   5
   1   5   2-34.0687 30.7754   5
   1   5   3 2444.89 284.482   4
   1   5   4 11022.1 627.752   4
   1   5   5 1684.67 116.914  12
   1   5   5 1863.73 135.382  15
   1   5   5 1627.77 124.102  17
   1   5   5 1737.21 126.580   8
   1   5   5 1659.36 123.669  10
   1   5   6 256.355 50.3673  12
   1   5   6 239.407 48.7977  10
   1   5   6 222.562 47.5950   6
   1   5   6 199.897 47.0704   8
   1   5   7 3551.04 180.908  12
   1   5   7 3391.40 189.746   6
   1   5   7 3651.31 201.321  10
   1   5   7 3785.38 202.100   8
   1   5   8 793.434 76.3871  12
   1   5   8 813.657 86.2296   6
   1   5   8 963.860 93.0751  10
   1   5   8 849.355 87.4430   8
   1   5   9 526.705 59.4883  10
   1   5   9 536.600 61.2483  17
   1   5   9 427.144 55.0620   6
   1   5   9 374.168 50.1659   8
   1   5  10 56.4340 14.0024  10
   1   5  10 55.6675 14.4819  17
   1   5  10 74.7466 16.8585   6
   1   6  -4 730.027 57.1009  11
   1   6  -4 662.095 51.7975  14
   1   6  -3 1810.81 113.519  11
   1   6  -3 1828.90 116.123  17
   1   6  -3 1592.47 103.945  14
   1   6  -2 60.1109 23.3482  11
   1   6  -2 93.7782 28.8911   7
   1   6  -2 85.7440 27.3507  14
   1   6  -2 70.4425 21.1008  17
   1   6  -1 103.945 31.8663   7
   1   6  -1 117.692 28.4652  14
   1   6  -1 109.090 33.1221  17
   1   6   0 3796.52 195.863  17
   1   6   0 3415.94 186.619   8
   1   6   0 3465.60 180.509  14
   1   6   0 3642.69 200.045   7
   1   6   1-7.95276 29.2919  10
   1   6   1-9.82608 18.5719  17
   1   6   1 30.2954 27.6302   7
   1   6   1-7.77234 26.0179   8
   1   6   2-54.8205 31.0128  12
   1   6   2-33.5799 25.7205  10
   1   6   2-10.9172 21.5974  17
   1   6   2 7.44621 21.4364  16
   1   6   2-20.4630 22.5973   7
   1   6   2 36.3923 23.0885   8
   1   6   3 278.148 43.2208  12
   1   6   3 267.116 50.7015   7
   1   6   3 309.889 53.6832  17
   1   6   3 318.388 51.9579  10
   1   6   3 383.469 60.9106   8
   1   6   3 287.831 51.2074  16
   1   6   4 81.8014 34.7713   7
   1   6   4 80.1630 24.4913  12
   1   6   4 45.6382 34.0813  16
   1   6   4 70.3971 27.4761  17
   1   6   4 86.4541 29.0031   8
   1   6   4 86.2313 32.7670  10
   1   6   5 254.884 45.0095  12
   1   6   5 243.787 50.6751  10
   1   6   5 178.988 44.5615  16
   1   6   5 227.264 50.3517  17
   1   6   5 229.832 50.8611   8
   1   6   6 580.854 71.0232  12
   1   6   6 607.058 80.1317  17
   1   6   6 678.553 81.7385   8
   1   6   6 667.386 81.1964  10
   1   6   7 4358.25 214.670  17
   1   6   7 4001.44 187.352  12
   1   6   7 4784.18 218.328  10
   1   6   7 4582.96 213.481   8
   1   6   7 3648.87 180.811   6
   1   6   8 127.573 28.2978  12
   1   6   8 181.524 35.6512   6
   1   6   8 185.470 40.0934  17
   1   6   8 202.078 41.2921  10
   1   6   8 240.862 45.0525   8
   1   6   9 254.143 37.9422  17
   1   6   9 256.999 37.4379  10
   1   6   9 207.893 31.0560   6
   1   6   9 223.537 34.4301   8
   1   7  -3 13.7227 8.32710  11
   1   7  -2 199.089 33.9584  11
   1   7  -2 212.101 34.2264  17
   1   7  -2 174.074 27.4814  14
   1   7  -1 1184.04 90.1739  11
   1   7  -1 1152.32 89.8628  17
   1   7  -1 958.220 73.9564  14
   1   7  -1 957.381 83.0659   7
   1   7   0 1122.26 97.2313  17
   1   7   0 1057.83 88.6782  11
   1   7   0 1127.26 102.430   7
   1   7   1 995.499 94.3655   8
   1   7   1 948.369 83.7278  11
   1   7   1 1095.18 98.7097  17
   1   7   1 1167.63 108.879   7
   1   7   2 100.600 33.6257   7
   1   7   2 87.0295 28.6107  17
   1   7   2 79.5913 22.3077   8
   1   7   2 32.7472 19.2231  10
   1   7   3 3732.14 189.798  12
   1   7   3 3716.56 195.707   8
   1   7   3 3530.22 184.719  10
   1   7   3 3577.56 192.847  17
   1   7   3 3547.76 197.862   7
   1   7   4 964.826 89.6270  12
   1   7   4 988.324 96.3804  10
   1   7   4 984.634 98.2941   8
   1   7   4 981.526 97.3126  17
   1   7   4 975.940 96.3563   7
   1   7   5 13.9866 23.8509  12
   1   7   5 64.3535 25.5671  17
   1   7   5 83.1189 30.9555  10
   1   7   5 60.0380 27.1201   8
   1   7   6-32.0734 29.4600  12
   1   7   6-14.6277 19.9790  17
   1   7   6 5.67487 19.1669   8
   1   7   6-0.26838 15.5306  10
   1   7   7 862.065 73.2762  12
   1   7   7 1057.15 91.3176   8
   1   7   7 1152.01 92.3271  10
   1   7   7 1051.08 90.8217  17
   1   7   8 346.215 45.5140  17
   1   7   8 432.230 49.7390  10
   1   7   8 387.639 46.7031   8
   1   7   9 3.93315 7.81838  17
   1   7   9 14.0437 8.56272  10
   1   8  -1 15.4655 8.84492  17
   1   8   0 860.307 63.0121  17
   1   8   0 710.351 50.6616  11
   1   8   0 761.729 61.4390   7
   1   8   1 6.50198 12.6930   7
   1   8   1 5.47388 14.0184  17
   1   8   2 24.1995 13.3964   7
   1   8   2-12.2257 20.4043   8
   1   8   2 6.41339 12.2184  17
   1   8   3 763.870 73.9627  17
   1   8   3 630.667 67.2510   8
   1   8   3 681.770 74.3690   7
   1   8   4 55.3144 19.8566   7
   1   8   4 80.6855 25.0422  10
   1   8   4 95.1377 28.0599  17
   1   8   4 70.0161 24.6969   8
   1   8   5 387.543 50.9758  17
   1   8   5 418.560 54.1007   8
   1   8   5 358.068 46.4060  10
   1   8   6 307.711 43.6189  17
   1   8   6 311.547 40.7301  10
   1   8   6 382.368 49.9148   8
   1   8   7 950.228 66.7149  10
   1   8   7 1170.57 62.4712  12
   1   8   7 950.218 67.7989  17
   1   8   7 1060.94 71.1381   8
   1   9   4 7.46903 7.22616  17
   1   9   4 271.068 31.4793   8
   1   9   5 43.2985 11.2912   8
  -2   7   7-20.0913 14.3860  12
  -2   7   6 2837.87 126.243  12
  -2   7   6 2832.27 119.919  10
  -2   7   5 1211.30 85.0894  12
  -2   7   5 1292.77 86.6361  10
  -2   7   5 1191.13 93.8958  15
  -2   7   4 225.535 41.8015  12
  -2   7   4 201.843 41.4521  15
  -2   7   4 159.465 27.6994   8
  -2   7   3 25.9687 16.2350  14
  -2   7   3 29.5892 20.4106   7
  -2   7   2 3.81177 15.5392   7
  -2   7   2 11.0878 15.1332  14
  -2   7   1 356.660 46.7467  14
  -2   7   1 349.911 37.8023  20
  -2   7   1 389.685 51.3827   7
  -2   7   0-3.57587 12.5219  14
  -2   7   0 485.032 55.9335   7
  -2   7  -1 549.290 43.1333  14
  -2   6   8 105.539 20.9834  12
  -2   6   7-0.24969 11.5277  12
  -2   6   7-3.49324 12.7980  10
  -2   6   7 2.49324 10.1173  15
  -2   6   6 946.980 87.7410  12
  -2   6   6 848.199 80.9331  10
  -2   6   6 783.316 84.8755  15
  -2   6   5 211.620 45.8203  12
  -2   6   5 211.301 45.8980  15
  -2   6   5 218.836 46.8401  10
  -2   6   4 140.925 37.8611   7
  -2   6   4 166.707 38.1865  12
  -2   6   4 220.504 43.6271  10
  -2   6   4 216.628 44.0927  20
  -2   6   4 264.611 54.7042  15
  -2   6   4 223.741 47.5515  14
  -2   6   4 190.174 35.8201   8
  -2   6   3 962.131 93.1989  12
  -2   6   3 909.895 92.4452  10
  -2   6   3 823.193 84.6714  20
  -2   6   3 806.002 91.3205  15
  -2   6   3 859.853 82.4352   8
  -2   6   3 828.178 95.8104  14
  -2   6   3 877.778 97.7609   7
  -2   6   2 1041.18 96.0832  12
  -2   6   2 1107.21 105.215  10
  -2   6   2 808.002 87.5415  15
  -2   6   2 839.638 83.4555   8
  -2   6   2 973.800 99.6220  14
  -2   6   2 913.559 99.5134   7
  -2   6   1 377.703 63.0936   7
  -2   6   1 429.936 66.8350  14
  -2   6   0 852.893 79.5865  11
  -2   6   0 850.754 90.1964  14
  -2   6   0 969.740 96.2510   7
  -2   6  -1 4.04534 16.4027  11
  -2   6  -1-19.9107 23.3972   7
  -2   6  -1 23.6822 20.3253  14
  -2   6  -2 8014.40 253.202  11
  -2   6  -2 8235.66 263.052  14
  -2   6  -3 63.2592 16.7390  11
  -2   6  -3 91.1636 19.0539  14
  -2   5   9 1378.97 71.0275  12
  -2   5   8-5.33974 14.5399  12
  -2   5   8-0.48327 8.79375   6
  -2   5   8 12.8829 10.6921  10
  -2   5   7 1322.51 97.8516  10
  -2   5   7 1343.86 109.400  12
  -2   5   7 1191.31 99.6355  15
  -2   5   7 1158.14 89.1761   6
  -2   5   7 1335.86 123.006  18
  -2   5   6 26956.4 675.359  12
  -2   5   6 25718.9 646.425  10
  -2   5   6 25190.0 674.093  15
  -2   5   6 24378.8 722.004  18
  -2   5   5 5787.78 257.678  12
  -2   5   5 5097.76 256.123  15
  -2   5   5 5792.48 264.615  21
  -2   5   5 5643.29 249.929  10
  -2   5   5 5955.11 300.673  18
  -2   5   4 3582.86 195.304  12
  -2   5   4 3804.48 209.253  21
  -2   5   4 3448.06 184.239  20
  -2   5   4 3608.83 228.848  18
  -2   5   4 3486.06 204.531  15
  -2   5   4 3512.20 201.497  14
  -2   5   4 3677.71 191.632  10
  -2   5   4 3354.02 193.666   7
  -2   5   3 176.046 43.7118   7
  -2   5   3 174.824 45.1831  12
  -2   5   3 217.605 49.6111  21
  -2   5   3 169.094 39.5874  20
  -2   5   3 182.188 45.3965  10
  -2   5   3 189.050 47.7751  18
  -2   5   3 160.373 42.0078  15
  -2   5   3 138.550 39.3681  14
  -2   5   3 180.110 44.0066   8
  -2   5   2 61.2633 23.9088   7
  -2   5   2 61.0651 14.0706  12
  -2   5   2 76.2579 22.7566   8
  -2   5   2 198.726 96.7352   5
  -2   5   2 243.346 49.2116  15
  -2   5   2 59.4587 18.8614  10
  -2   5   2 134.286 43.1752  21
  -2   5   2 99.0200 37.5449  14
  -2   5   1 1103.38 102.231  21
  -2   5   1 1202.15 107.331  12
  -2   5   1 1297.32 110.737   8
  -2   5   1 1396.31 113.541  15
  -2   5   1 1346.02 119.459  14
  -2   5   1 1322.75 113.647  10
  -2   5   1 1313.24 121.770   7
  -2   5   0 226.990 49.3338   7
  -2   5   0 213.042 46.8615  14
  -2   5   0 210.342 47.9744  19
  -2   5   0 234.205 45.3490  11
  -2   5  -1 2563.85 172.001  19
  -2   5  -1 2512.30 158.443  11
  -2   5  -1 2770.34 176.214  14
  -2   5  -1 2514.61 163.530   7
  -2   5  -2 49.4498 26.2276  11
  -2   5  -2 47.4751 30.1739  19
  -2   5  -2 103.169 38.0055  14
  -2   5  -3 106.420 31.5635  11
  -2   5  -3 115.301 33.5919  14
  -2   5  -3 98.1200 32.4987  19
  -2   5  -4 77.2886 21.8013  11
  -2   5  -4 62.3260 22.2558  19
  -2   5  -4 53.8504 17.9148  14
  -2   4   9 303.760 38.7095  12
  -2   4   9 330.044 39.6581   6
  -2   4   8-8.35163 18.0152  12
  -2   4   8-0.68359 17.2128  18
  -2   4   8 30.3589 20.0041   6
  -2   4   8-17.1805 15.8933  10
  -2   4   7 124.456 36.9343  12
  -2   4   7 143.034 44.0895  18
  -2   4   7 98.4026 32.7243   6
  -2   4   7 81.6777 27.0074  10
  -2   4   6 4345.17 219.753  12
  -2   4   6 3850.86 200.499   6
  -2   4   6 3855.98 197.757  10
  -2   4   6 4099.26 240.883  18
  -2   4   6 3912.08 207.501  15
  -2   4   5 857.176 90.9649  12
  -2   4   5 835.737 193.455   4
  -2   4   5 915.014 99.3956  15
  -2   4   5 991.044 115.390  18
  -2   4   5 952.618 93.9727  10
  -2   4   5 938.155 95.8279  21
  -2   4   4 245.846 103.963   4
  -2   4   4 349.947 65.6815  18
  -2   4   4 336.185 54.4126  12
  -2   4   4 316.199 55.5821  21
  -2   4   4 275.799 49.6336  10
  -2   4   4 292.718 51.8518  20
  -2   4   4 324.043 57.3617  15
  -2   4   4 330.000 55.6129  14
  -2   4   3 2147.22 144.261  21
  -2   4   3 2597.38 317.602   4
  -2   4   2 288.859 104.503   4
  -2   4   2 211.729 90.3893   5
  -2   4   1 462.446 140.966   4
  -2   4   1 513.687 141.241   5
  -2   4   0 8754.99 617.925   5
  -2   4   0 8215.62 298.989  10
  -2   4   0 8563.08 309.981  14
  -2   4   0 8345.24 294.660   8
  -2   4   0 8204.46 311.114  19
  -2   4   0 8605.48 315.088   7
  -2   4  -1 9.37360 15.0695   7
  -2   4  -1-4.91717 14.6944  11
  -2   4  -1 4.11950 14.2733  19
  -2   4  -1 20.2786 20.8728  14
  -2   4  -2 37427.8 901.297  11
  -2   4  -2 38464.8 932.030  19
  -2   4  -2 39239.4 914.572  14
  -2   4  -3 411.727 64.0235  11
  -2   4  -3 412.906 65.4538  14
  -2   4  -3 310.758 58.3105  19
  -2   4  -4 26.1948 24.6415  19
  -2   4  -4 39.4164 21.0235  11
  -2   4  -4 80.2419 25.6510  14
  -2   4  -5 341.063 47.1132  11
  -2   4  -5 317.182 48.9470  19
  -2   4  -5 370.943 47.2403  14
  -2   4  -6 37.3121 12.8784  19
  -2   3   9 217.544 35.1094  12
  -2   3   9 207.654 35.7670   6
   2  -3  -9 154.367 23.8560  13
  -2   3   8 577.375 72.7189  12
  -2   3   8 535.341 68.6724   6
   2  -3  -8 601.698 61.3399  13
   2  -3  -7 5304.64 218.404  13
  -2   3   7 5188.25 245.943  12
  -2   3   7 4980.52 242.972   6
  -2   3   7 4849.23 249.263  18
  -2   3   7 4593.71 212.543  10
  -2   3   6 62236.8 1414.10  18
  -2   3   6 64136.7 1373.54   6
  -2   3   6 63249.5 1375.92  12
  -2   3   6 64058.3 1338.56  10
  -2   3   5 12775.0 401.736  12
  -2   3   5 11296.5 371.216  10
  -2   3   5 12123.5 391.744   6
  -2   3   5 13681.5 445.263  18
  -2   3   5 12696.9 404.984  15
  -2   3   5 13408.3 772.852   4
  -2   3   4 5069.45 427.460   4
  -2   3   3 41.4486 39.0726   4
  -2   3   2 11999.3 623.207   5
  -2   3   2 12327.3 616.228   4
  -2   3   1 9614.81 555.896   5
  -2   3   1 10691.7 567.188   4
  -2   3   0 935.394 167.385   4
  -2   3   0 697.203 117.077   1
  -2   3   0 873.434 164.791   5
  -2   3  -1 1817.48 217.315   1
  -2   3  -1 1996.61 257.834   5
  -2   3  -2 240.825 84.9230   5
  -2   3  -3 36.0765 19.7934  11
  -2   3  -3 8.18374 16.1841  14
  -2   3  -4 28.7395 22.2954  11
  -2   3  -4-7.99542 13.7315  17
  -2   3  -4-36.9810 26.8187  14
  -2   3  -5 606.129 72.2973  11
  -2   3  -5 578.676 69.2209  14
  -2   3  -6-5.25050 11.2166  19
  -2   3  -6-19.5849 15.1918  14
  -2   3  -7 67.6067 15.9443  19
  -2   2   9 669.950 61.1433  12
  -2   2   9 685.287 62.3322   6
   2  -2  -9 769.264 59.9961  13
  -2   2   8 206.365 45.0161  12
  -2   2   8 186.156 41.4274   6
   2  -2  -8 150.298 37.0033  13
  -2   2   7 1210.57 114.895   6
  -2   2   7 1146.59 112.365  18
  -2   2   6 4259.08 224.294  18
  -2   2   6 3866.57 206.170   6
  -2   2   6 3712.84 423.738   4
  -2   2   5 1439.52 243.224   4
  -2   2   5 1555.44 224.888   2
  -2   2   4 1233.09 170.482   2
  -2   2   4 1340.02 208.822   4
  -2   2   3 2774.44 223.304   2
  -2   2   3 2894.47 279.123   4
  -2   2   2 3231.19 194.380   1
  -2   2   2 3196.25 259.897   4
  -2   2   2 2825.97 197.896   2
  -2   2   1 16163.3 603.511   4
  -2   2   1 15594.6 521.194   1
  -2   2   1 16127.1 642.117   5
  -2   2   0 23874.5 828.758   5
  -2   2   0 23265.7 734.023   1
  -2   2  -1 5.74058 30.4718   1
  -2   2  -1 19.9562 15.2583   5
  -2   2  -2 68473.6 1818.44   5
  -2   2  -2 73264.5 1825.17   1
  -2   2  -3 1498.74 218.607   1
  -2   2  -3 1392.53 213.655   5
  -2   2  -4 3471.99 171.944  17
  -2   2  -4 3514.02 186.385  13
  -2   2  -4 3844.33 189.793  11
  -2   2  -5 3692.01 188.149  11
  -2   2  -5 3188.32 178.172  22
  -2   2  -5 3641.88 194.585  13
  -2   2  -6 1185.85 96.4964  14
  -2   2  -6 939.816 88.2586  22
  -2   2  -6 1081.06 90.0764  11
  -2   2  -6 1123.07 100.131  13
  -2   2  -7 172.961 30.8588  22
  -2   2  -7 214.620 31.5651  14
  -2   2  -7 182.674 33.0055  13
  -2   1   9 15.6381 11.5530  12
  -2   1   9 33.6887 13.9631   6
   2  -1  -9 40.7193 13.4064  13
  -2   1   8 874.135 84.1915   6
   2  -1  -8 846.833 81.8204  13
  -2   1   7 3061.12 182.064   6
   2  -1  -7 3212.62 176.363  13
  -2   1   6 48254.7 1082.53   6
  -2   1   6 47186.8 1086.16  18
  -2   1   6 46808.4 1630.79   2
  -2   1   5 11894.8 663.250   2
  -2   1   4 2131.36 235.966   2
  -2   1   3 8610.92 431.093   2
  -2   1   2 164783. 3359.17   4
  -2   1   2 161841. 3188.56   1
  -2   1   2 162264. 3257.83   2
  -2   1   1 39734.7 984.712   2
  -2   1   1 37092.9 923.540   1
  -2   1   1 37528.3 969.288   4
  -2   1   0 1043.43 112.783   1
  -2   1   0 947.770 124.266   5
  -2   1   0 983.780 105.347   4
  -2   1  -1 4346.00 264.197   1
  -2   1  -1 4302.40 266.049   5
   2  -1   2 382.100 69.9256   2
  -2   1  -2 340.679 79.6750   1
  -2   1  -2 375.469 82.6700   5
  -2   1  -3 43.7699 34.9633   1
   2  -1   3 98.9764 42.5504   2
  -2   1  -3-21.8525 22.8185   5
  -2   1  -4 365.841 108.224   1
   2  -1   4 301.743 90.5824   2
  -2   1  -5 678.284 77.7328  22
  -2   1  -5 768.727 77.9759  11
  -2   1  -5 790.797 87.8785  13
  -2   1  -6 9.72124 17.5087  22
  -2   1  -6 12.6875 15.9613  13
  -2   1  -7 440.073 62.5548  22
  -2   1  -7 488.700 65.3930  13
  -2   1  -8 61.0354 19.2305  22
  -2   1  -8 56.6422 19.9646  13
  -2   0   9 300.893 33.5391  12
   2   0  -9 312.826 33.6108  13
  -2   0   8 59.2368 19.4244   6
   2   0  -8 42.1600 17.8989  22
   2   0  -8 69.5801 25.4588  13
   2   0  -7 1588.04 115.152  22
  -2   0   7 1472.96 117.106   6
   2   0  -7 1567.96 118.910  13
   2   0  -6 538.943 68.9884  22
  -2   0   6 500.770 69.7692   6
  -2   0   6 490.503 68.7588  18
  -2   0   6 432.382 137.006   2
  -2   0   5 1684.19 248.273   2
  -2   0   4 3792.40 333.329   2
  -2   0   3 4277.89 305.886   2
  -2   0   2 15127.1 555.240   2
  -2   0   1 30230.7 785.500   1
  -2   0   1 30115.6 825.954   2
  -2   0   0 1174.43 127.428   2
  -2   0   0 1088.27 106.078   1
  -2   0   0 889.175 81.7783   4
  -2   0  -1 7162.70 300.831   1
  -2   0  -1 6602.97 272.753   5
  -2   0  -2 5715.40 265.489   5
  -2   0  -2 5937.43 310.714   1
   2   0   3 1356.08 156.632   2
  -2   0  -3 1428.86 164.310   1
  -2   0  -3 1201.53 124.670   5
   2   0   4 21651.0 803.431   2
  -2   0  -4 22839.4 852.380   1
   2   0   5 13994.2 686.423   2
   2   0   6 3861.55 383.801   2
  -2   0  -6 4234.85 216.103  22
  -2   0  -6 4722.83 225.874  13
  -2   0  -7 842.043 94.9044  22
  -2   0  -7 914.961 95.5177  13
  -2   0  -8 584.741 70.7903  13
  -2   0  -8 545.942 67.0806  22
  -2   0  -9 316.602 36.2925  22
  -2   0  -9 334.339 37.4839  13
   2   1  -8 113.125 24.3936  22
   2   1  -8 100.409 23.1935  13
   2   1  -7 21.7114 16.5810  22
   2   1  -7 21.4862 17.8634  13
   2   1  -6 7192.63 282.006  22
   2   1  -6 6680.67 267.867  13
   2   1  -5 1714.78 122.887  22
  -2  -1   5 1740.40 261.602   2
  -2  -1   4 19011.6 828.300   2
  -2  -1   3 16950.2 700.377   2
  -2  -1   2 219837. 4362.81   2
  -2  -1   1 24281.9 737.046   2
  -2  -1   0 2864.31 215.107   2
  -2  -1  -1 35551.8 872.683   1
  -2  -1  -2 1322.93 126.478   1
  -2  -1  -3 1143.86 131.825   1
   2   1   4 642.125 118.760   2
  -2  -1  -4 615.908 109.768   1
  -2  -1  -5 257.538 82.4312   1
   2   1   5 231.964 84.0771   2
  -2  -1  -6-5.13374 17.8723  22
   2   1   6-6.69211 10.2117   6
  -2  -1  -6 13.3930 17.2733  13
   2   1   7 132.616 34.0218   6
  -2  -1  -7 162.381 40.9644  22
  -2  -1  -7 193.091 44.6610  13
  -2  -1  -8 1740.98 129.034  22
  -2  -1  -8 1755.58 127.446  13
  -2  -1  -9 185.362 34.2711  22
  -2  -1  -9 240.694 37.4478  13
   2   2  -8-3.14934 6.42296  22
   2   2  -7 796.417 75.7444  22
   2   2  -7 699.225 64.1403  13
   2   2  -6 57.2014 20.0321  22
   2   2  -6 75.3628 25.8643  13
   2   2  -5 448.157 66.6610  22
  -2  -2   5 560.880 150.849   2
   2   2  -5 484.526 63.4329  13
  -2  -2   4 2165.07 272.318   2
  -2  -2   3 1680.15 211.277   2
   2   2  -2 6561.35 347.084   3
  -2  -2   2 7018.48 400.054   2
  -2  -2   1 1260.96 149.688   2
  -2  -2   0 39057.2 1079.56   2
  -2  -2  -1 40265.4 966.016   1
  -2  -2  -2 38415.9 926.105   1
   2   2   3 226.921 62.1619   3
  -2  -2  -3 212.014 50.3969   1
   2   2   4 14815.5 547.598   3
   2   2   4 15943.0 635.540   2
   2   2   5 15179.8 695.901   2
   2   2   6 2541.73 303.978   2
   2   2   6 2461.60 155.359   6
  -2  -2  -6 2244.24 149.643  22
  -2  -2  -6 2585.44 149.350  13
   2   2   7 525.940 73.0194   6
  -2  -2  -7 461.185 72.5531  22
  -2  -2  -7 542.156 71.3121  13
   2   2   8 2371.99 150.684   6
  -2  -2  -8 2409.23 161.124  22
  -2  -2  -8 2530.65 154.763  13
   2   2   9 660.239 61.3032   6
  -2  -2  -9 711.901 71.0800  22
  -2  -2  -9 812.459 73.5141  13
   2   2  10 107.033 17.6285  10
   2   3  -7 556.778 52.7813  22
   2   3  -6 8.77590 16.4290  22
   2   3  -5-10.8508 20.2884  22
   2   3  -5-30.3825 26.3526  17
   2   3  -4 4883.70 225.096  17
   2   3  -4 4771.61 223.428  22
  -2  -3   3 7491.06 496.207   2
   2   3  -2 31583.1 982.622   3
  -2  -3   2 36497.1 1126.98   2
   2   3  -1 1350.70 170.169   3
  -2  -3   1 1362.32 171.956   2
  -2  -3   0 4459.68 308.824   2
   2   3   0 4481.13 321.230   3
   2   3   1 23072.2 821.480   3
   2   3   2 5647.43 359.631   3
  -2  -3  -2 5039.93 235.860   1
   2   3   3 6072.09 377.556   3
  -2  -3  -3 4981.99 237.838   1
   2   3   4 322.148 80.2558   2
   2   3   4 330.030 87.8950   3
   2   3   5 168.735 68.5633   2
  -2  -3  -6 294.286 49.8687  22
   2   3   6 443.096 121.531   2
   2   3   6 348.162 57.9105   6
  -2  -3  -7 410.295 67.6020  22
   2   3   7 605.052 79.8978   6
  -2  -3  -7 452.253 60.3404  13
  -2  -3  -8 3954.44 202.836  22
   2   3   8 4132.88 213.661   6
  -2  -3  -8 3919.23 190.124  13
   2   3   9 275.303 46.6945   6
  -2  -3  -9 258.615 39.8622  13
   2   3  10 44.8634 14.9375  10
   2   3  10 77.9723 16.6169   8
   2   4  -6 381.354 45.6380  22
   2   4  -5 7.24210 8.28901  11
   2   4  -5 15.7534 18.2072  22
   2   4  -4 575.739 74.1576  17
   2   4  -4 558.447 72.3199  22
   2   4  -3 233.121 45.0051  17
   2   4  -3 227.159 44.5601  22
   2   4  -3 308.305 128.103   5
   2   4  -2 1149.66 216.886   5
   2   4  -1 3038.58 289.532   3
   2   4   0 26721.8 980.040   3
   2   4   0 25938.0 960.880   5
   2   4   1 26948.9 983.920   3
   2   4   1 24852.5 844.296   5
   2   4   2 21215.0 866.025   3
   2   4   3 1005.72 172.566   3
   2   4   4 3290.90 313.102   3
   2   4   4 3302.46 275.366   2
   2   4   5 3191.11 296.995   2
   2   4   6 229.759 49.3070   6
   2   4   6 182.194 80.5534   2
   2   4   6 252.400 45.8703  16
   2   4   7 15.8037 18.0817   6
   2   4   8 2755.73 171.444   6
   2   4   9 470.322 59.7307   6
   2   4   9 485.945 58.4440  10
   2   4  10 7.32492 7.22644   6
   2   4  10 1.62335 6.28864  10
   2   4  10 17.0954 10.2835  17
   2   4  10 8.46240 7.70368   8
   2   5  -5 8.81723 7.82801  22
   2   5  -5 21.8311 12.4396  11
   2   5  -5 6.19706 7.71821  14
   2   5  -4 62.8609 21.4261  11
   2   5  -4 111.365 30.1853  22
   2   5  -4 75.2971 25.6489  17
   2   5  -3 2543.43 156.506  17
   2   5  -3 2515.78 149.549  22
   2   5  -2 891.683 88.7620  22
   2   5  -2 959.871 95.3184  17
   2   5  -2 941.040 90.0211   7
   2   5  -1-8.77818 18.4018  22
   2   5  -1 27.8490 21.8365   7
   2   5  -1 2.39665 15.7531  17
   2   5  -1-7.40989 28.2755   5
   2   5   0 1134.04 198.824   3
   2   5   0 941.496 181.240   5
   2   5   1 6957.26 509.943   3
   2   5   1 6503.51 439.763   5
   2   5   2 837.461 173.446   3
   2   5   3 1645.31 247.300   3
   2   5   4 3495.66 361.129   3
   2   5   5 45.7726 16.5407  10
   2   5   5 80.8987 22.8495   6
   2   5   5 90.3067 32.0413  17
   2   5   5 77.0825 17.1443  16
   2   5   5 46.3160 18.7663   8
   2   5   6 1170.71 103.063  16
   2   5   6 1153.21 104.337  10
   2   5   6 1185.20 107.465   6
   2   5   6 1308.69 114.711   8
   2   5   7 1863.95 134.534  10
   2   5   7 1650.37 131.048   6
   2   5   8 2884.01 162.275  10
   2   5   8 2851.38 167.737   6
   2   5   8 2976.39 169.421   8
   2   5   9 118.785 28.5736   6
   2   5   9 130.999 29.9265  10
   2   5   9 107.735 29.8891  17
   2   5   9 134.824 31.2006   8
   2   5  10 27.7126 11.9214  10
   2   5  10 58.2401 14.4273   6
   2   5  10 35.4639 11.3960  17
   2   5  10 46.2490 12.0847   8
   2   6  -4 84.8603 20.3678  11
   2   6  -4 80.6895 17.2738  14
   2   6  -3 87.7783 27.7350  17
   2   6  -3 94.0174 24.8941  11
   2   6  -3 78.9984 20.3617  22
   2   6  -3 92.6421 21.9134  14
   2   6  -2 222.808 39.7618   7
   2   6  -2 314.559 49.8099  17
   2   6  -2 234.833 38.6063  22
   2   6  -2 223.542 40.3750  14
   2   6  -1 1515.09 119.196  17
   2   6  -1 1346.14 114.303   7
   2   6   0 4510.64 215.852  17
   2   6   0 4167.51 194.556   8
   2   6   0 4572.36 226.283   7
   2   6   1 3283.57 192.097   7
   2   6   1 3573.31 186.252  17
   2   6   1 3071.46 188.453  16
   2   6   1 3325.95 172.578   8
   2   6   2 359.866 60.8927   7
   2   6   2 472.361 64.4393  17
   2   6   2 378.666 64.8916  16
   2   6   2 443.845 60.6285   8
   2   6   3 441.723 62.9725  17
   2   6   3 345.530 58.8476  16
   2   6   3 408.842 58.2723   8
   2   6   3 453.101 67.8236   7
   2   6   4 24466.3 636.592  17
   2   6   4 23906.6 602.020  10
   2   6   4 22989.9 638.357  16
   2   6   4 24145.2 621.857   8
   2   6   4 24110.3 621.434   7
   2   6   5 180.361 42.9879  17
   2   6   5 160.775 43.2653  16
   2   6   5 174.987 37.6958  10
   2   6   5 194.395 48.4046   8
   2   6   6 1171.98 107.330  17
   2   6   6 1050.37 103.861  16
   2   6   6 1150.13 104.026  10
   2   6   6 1274.06 113.148   8
   2   6   7 18.7917 23.6835  10
   2   6   7-2.60220 19.8214  17
   2   6   7-14.3341 19.2553   6
   2   6   7 19.7055 18.3578   8
   2   6   8 418.439 56.1310   6
   2   6   8 552.917 64.6321  10
   2   6   8 514.435 63.9852   8
   2   6   8 466.464 61.6326  17
   2   6   9 97.2138 22.6606   6
   2   6   9 107.227 24.1528  10
   2   6   9 108.503 24.5389  17
   2   6   9 130.992 26.8317   8
   2   7  -3 684.676 46.6909  11
   2   7  -2 26.4089 14.8094  11
   2   7  -2 28.9324 16.8398  17
   2   7  -1 0.05698 10.1199   7
   2   7  -1 11.9159 13.1157  11
   2   7  -1 6.97630 14.6849  17
   2   7   0-20.0679 22.2167   7
   2   7   0 14.0123 17.3935  17
   2   7   1 1580.28 121.314  17
   2   7   1 1408.51 105.194   8
   2   7   1 1486.73 125.350   7
   2   7   2 1.82622 19.4678   7
   2   7   2-23.9641 23.0989  17
   2   7   2-33.6131 28.2499   8
   2   7   3 612.479 66.4302  10
   2   7   3 710.638 82.6743  17
   2   7   3 591.546 79.2816  16
   2   7   3 723.133 79.2642   8
   2   7   3 700.440 83.7817   7
   2   7   4 4221.31 188.343  12
   2   7   4 4526.06 216.458  17
   2   7   4 4129.99 218.862  16
   2   7   4 4132.06 191.481  10
   2   7   4 4201.14 206.672   8
   2   7   4 4125.88 205.570   7
   2   7   5 205.940 41.6599  10
   2   7   5 153.126 39.3341  17
   2   7   5 175.372 45.1314  16
   2   7   5 196.270 42.8883   8
   2   7   6 1038.75 90.5228  10
   2   7   6 1036.74 97.2436  17
   2   7   6 884.152 90.6505  16
   2   7   6 1108.26 99.0759   8
   2   7   7 888.689 84.2914  17
   2   7   7 831.182 75.0016  10
   2   7   7 929.667 84.8374   8
   2   7   8 547.388 54.1273  10
   2   7   8 554.046 58.1673  17
   2   7   8 612.186 60.3434   8
   2   7   9-7.68930 7.78664  10
   2   7   9 15.8972 11.5956  17
   2   7   9-6.69198 9.64837   8
   2   8  -1 83.1980 15.7596  11
   2   8  -1 99.0927 18.4038  17
   2   8   0 191.567 31.8190   7
   2   8   0 216.694 33.4571  17
   2   8   0 189.357 28.3137  11
   2   8   1 55.0466 24.6491   7
   2   8   1 32.6384 14.8840  17
   2   8   1 40.7901 16.1669  11
   2   8   2 307.204 50.7742   7
   2   8   2 368.142 50.0285  17
   2   8   2 263.245 37.2580   8
   2   8   3 174.362 39.5502   7
   2   8   3 251.633 44.3023  17
   2   8   3 140.720 31.4181   8
   2   8   4 14359.3 384.756  10
   2   8   4 15887.7 427.872  17
   2   8   4 14977.4 416.592   8
   2   8   4 15144.1 417.093   7
   2   8   5 9.49932 15.6430  17
   2   8   5 21.2160 16.0190   8
   2   8   6 72.1287 13.2459  10
   2   8   6 162.748 32.7087  17
   2   8   6 169.025 33.6146   8
   2   8   7 133.938 27.1531  17
   2   8   7 133.241 27.1045   8
   2   8   8 32.3689 11.2693   8
   2   8   8 31.7701 10.9939  17
   2   9   2-2.41051 6.95549   7
   2   9   2 4.81653 6.23586  17
   2   9   3 287.764 31.5515  17
   2   9   3 262.000 30.9808   7
   2   9   4 1368.12 73.7581  17
   2   9   4 1308.24 67.0094   8
   2   9   5 209.027 26.3830  17
   2   9   5 203.083 24.6909   8
   2   9   6 134.716 19.6954  17
  -3   7   2 174.538 28.6686  14
  -3   7   1 28.3716 11.3217  14
  -3   6   7 106.302 17.5712  12
  -3   6   6 1541.60 89.5227  12
  -3   6   6 1521.42 101.162  15
  -3   6   5 13354.2 360.990  12
  -3   6   5 12933.3 341.595  10
  -3   6   5 13408.0 394.123  15
  -3   6   4 2476.12 133.203  12
  -3   6   4 2618.98 153.434  15
  -3   6   4 2729.91 136.020  10
  -3   6   4 2587.13 139.240  20
  -3   6   3 118.302 33.3791  12
  -3   6   3 86.2574 27.4914  15
  -3   6   3 106.676 32.3164  14
  -3   6   3 65.6939 24.0156  20
  -3   6   2-6.30293 12.7975  15
  -3   6   2 17.2376 16.3577  14
  -3   6   1 301.378 47.7012  20
  -3   6   1 289.043 48.8533  14
  -3   6   0 137.640 33.1835  14
  -3   6  -1 46.2146 15.0514  11
  -3   6  -1 43.3606 16.9339  14
  -3   6  -2 391.526 36.7021  14
  -3   5   8 360.738 35.6531  12
  -3   5   7 166.393 33.7975  12
  -3   5   7 164.669 39.0756  18
  -3   5   7 160.246 32.3957  15
  -3   5   6 1.36580 16.6321  12
  -3   5   6 27.0007 26.9944  18
  -3   5   6 17.5900 12.6259  15
  -3   5   5 1496.75 115.008  12
  -3   5   5 1481.57 124.228  21
  -3   5   5 1239.84 94.3645  10
  -3   5   5 1529.90 142.333  18
  -3   5   5 1453.44 125.766  15
  -3   5   4 615.923 78.1469  12
  -3   5   4 614.358 77.1859  20
  -3   5   4 691.274 86.9422  21
  -3   5   4 695.451 98.1154  18
  -3   5   4 526.472 64.5669  10
  -3   5   4 654.261 84.7113  15
  -3   5   4 670.906 86.9406  14
  -3   5   3 143.231 34.0997  12
  -3   5   3 212.829 49.7883  21
  -3   5   3 225.937 48.4253  20
  -3   5   3 199.825 49.0647  18
  -3   5   3 188.394 38.6531  10
  -3   5   3 177.487 42.2485  15
  -3   5   3 169.653 45.2873  14
  -3   5   2 694.635 75.2731  12
  -3   5   2 745.721 88.8232  21
  -3   5   2 891.155 96.6040  10
  -3   5   2 737.600 86.2047  15
  -3   5   2 726.497 95.2966  14
  -3   5   2 776.050 97.1577   7
  -3   5   1-7.35760 29.1044   7
  -3   5   1-0.36707 14.5261  21
  -3   5   1-8.41525 16.8611  15
  -3   5   1 40.1990 21.3423  14
  -3   5   0 288.883 56.2138   7
  -3   5   0 341.558 53.2048  11
  -3   5   0 300.020 55.6089  14
  -3   5  -1 790.609 80.9920  11
  -3   5  -1 888.514 90.7701  14
  -3   5  -2 52.2818 24.3505  11
  -3   5  -2 45.0023 21.8342  14
  -3   5  -3 3435.38 148.479  11
  -3   5  -3 3314.63 142.098  14
  -3   5  -4 155.837 22.2679  11
  -3   4   8 40.1237 20.9706  12
  -3   4   8 63.0578 22.7285  18
  -3   4   8 76.5642 19.5335   6
  -3   4   7 814.911 80.3401  12
  -3   4   7 858.719 96.6487  18
  -3   4   7 747.963 75.4575   6
  -3   4   7 740.631 72.8878  15
  -3   4   6 3387.54 181.484  12
  -3   4   6 3483.01 217.875  18
  -3   4   6 2983.94 164.854   6
  -3   4   6 3112.92 183.463  15
  -3   4   5 27283.9 701.776  12
  -3   4   5 27111.8 714.713  21
  -3   4   5 28373.5 791.951  18
  -3   4   5 28839.2 740.303  15
  -3   4   4 5210.82 234.211  12
  -3   4   4 5407.24 244.822  20
  -3   4   4 5485.75 284.133  18
  -3   4   4 5190.10 254.984  15
  -3   4   4 5035.20 251.790  14
  -3   4   4 5233.46 251.556  21
  -3   4   3 271.234 112.363   4
  -3   4   3 481.731 65.6328  12
  -3   4   3 441.987 66.5867  20
  -3   4   3 494.764 82.2834  18
  -3   4   3 430.805 56.7732  10
  -3   4   3 649.804 85.1118  21
  -3   4   3 491.267 74.6540  15
  -3   4   3 484.569 73.3200  14
  -3   4   3 472.023 74.4133   7
  -3   4   2 317.513 59.5362   7
  -3   4   2 539.677 156.353   4
  -3   4   2 382.842 56.3304  12
  -3   4   2 533.519 79.3765  18
  -3   4   2 273.177 39.4675  10
  -3   4   2 418.698 65.8339  21
  -3   4   2 410.712 64.2004  15
  -3   4   2 430.422 68.0436  14
  -3   4   1 6050.30 550.760   5
  -3   4   1 6390.37 255.840  10
  -3   4   1 6542.17 268.138  15
  -3   4   1 6383.51 271.540  21
  -3   4   1 6732.75 280.619  14
  -3   4   1 6531.63 293.126   7
  -3   4   0 1122.55 101.296  11
  -3   4   0 1209.58 117.089  19
  -3   4   0 1243.57 113.424  14
  -3   4   0 1122.17 114.389   7
  -3   4   0 1086.23 99.7202  21
  -3   4  -1 57.0617 25.8025   7
  -3   4  -1 82.1944 31.9334  19
  -3   4  -1 112.059 36.6369  11
  -3   4  -1 67.1044 32.9568  14
  -3   4  -2-4.07370 19.0019  11
  -3   4  -2 20.1076 24.2079  19
  -3   4  -2 18.8878 23.9294  14
  -3   4  -3 18.8011 18.4187  11
  -3   4  -3 49.8783 29.9913  19
  -3   4  -3 84.3901 32.3584  14
  -3   4  -4 65.7391 26.2252  11
  -3   4  -4 35.7566 22.7144  19
  -3   4  -4 35.7573 18.7218  14
  -3   4  -5 22.3896 16.4263  19
  -3   4  -5 24.0682 13.3517  11
  -3   4  -5 5.06556 6.88951  14
  -3   3   9 2230.80 90.2671  12
  -3   3   9 2418.66 97.4731   6
  -3   3   8 868.825 75.5144  12
  -3   3   8 882.387 77.7776   6
  -3   3   8 775.311 77.1516  18
   3  -3  -8 790.781 60.6609  13
  -3   3   7 145.341 36.9014  12
  -3   3   7 109.444 30.7810   6
  -3   3   7 168.776 46.9392  18
  -3   3   6 999.415 101.212  12
  -3   3   6 984.263 98.7315   6
  -3   3   6 991.684 114.108  18
  -3   3   6 952.477 97.7041  15
  -3   3   5 678.970 81.5056  12
  -3   3   5 611.047 77.2973   6
  -3   3   5 646.599 76.5430  21
  -3   3   5 746.487 99.4516  18
  -3   3   5 604.401 83.7244  15
  -3   3   4 612.665 73.8885  12
  -3   3   4 598.831 158.199   4
  -3   3   4 659.422 77.7898  20
  -3   3   4 562.165 69.6060   6
  -3   3   4 636.410 87.8159  18
  -3   3   4 658.983 92.6343   9
  -3   3   4 565.374 72.5773  21
  -3   3   4 697.255 85.5309  15
  -3   3   3 1045.37 196.036   4
  -3   3   3 1100.30 100.614  21
  -3   3   3 1008.30 93.8790  20
  -3   3   3 1083.80 110.100  18
  -3   3   3 1046.30 110.393   9
  -3   3   3 1110.11 105.554  15
  -3   3   3 1038.55 99.2781  14
  -3   3   2 2359.39 287.779   4
  -3   3   1 580.077 141.286   4
  -3   3   1 621.598 154.540   5
  -3   3   0 2168.81 293.801   5
  -3   3  -1 82.4977 30.7804   7
  -3   3  -1 171.995 37.0538  11
  -3   3  -1 155.196 41.5548  19
  -3   3  -1 62.9333 47.5055   1
  -3   3  -1 169.520 92.2672   5
  -3   3  -1 147.962 40.1610  14
  -3   3  -2 574.271 75.7588  11
  -3   3  -2 732.257 88.7650  19
  -3   3  -2 643.121 155.297   1
  -3   3  -2 640.379 67.5682  14
  -3   3  -3 2695.93 169.955  11
  -3   3  -3 2740.23 176.446  19
  -3   3  -3 2586.81 157.355  14
  -3   3  -4 407.689 66.1556  19
  -3   3  -4 472.658 68.4514  11
  -3   3  -4 333.131 53.0611  14
  -3   3  -5 603.094 75.3412  19
  -3   3  -5 668.416 70.4455  11
  -3   3  -5 686.183 63.8926  14
  -3   3  -6 518.063 47.3561  11
  -3   3  -6 693.494 59.0115  19
  -3   2   9 795.990 52.8908  12
  -3   2   9 970.323 60.1683   6
   3  -2  -9 829.795 48.8979  13
  -3   2   8 395.675 52.2458  12
  -3   2   8 408.259 54.5874   6
  -3   2   8 390.874 53.2807  18
   3  -2  -8 377.626 48.1563  13
  -3   2   7 577.424 73.9719  12
  -3   2   7 556.319 74.2771   6
  -3   2   7 617.726 82.7320  18
  -3   2   6 403.676 64.3621  12
  -3   2   6 441.803 74.4647  18
  -3   2   6 376.465 63.5438   6
  -3   2   5 14611.3 442.336  12
  -3   2   5 14737.3 456.747   6
  -3   2   5 14720.3 482.441  18
  -3   2   5 13011.9 483.077   9
  -3   2   5 14019.3 445.875  15
  -3   2   5 15831.7 891.570   4
  -3   2   4 2875.62 161.425  20
  -3   2   4 2887.91 180.783  18
  -3   2   4 2667.73 326.642   4
  -3   2   3 18351.8 827.276   4
  -3   2   2 5886.24 344.250   1
  -3   2   2 5907.04 409.940   4
  -3   2   1 58837.9 1482.75   1
  -3   2   1 57827.7 1567.34   4
  -3   2   0 4886.30 395.874   5
  -3   2   0 5507.79 361.027   1
  -3   2   0 6003.19 395.566   4
  -3   2  -1 282.123 83.7435   1
  -3   2  -1 222.635 83.7320   5
  -3   2  -2 2605.06 295.419   5
  -3   2  -2 3053.81 307.284   1
  -3   2  -3-0.63203 19.2823  19
  -3   2  -3 11.8844 20.4625  11
  -3   2  -3-39.5819 39.8188   1
  -3   2  -3 37.4334 39.4930   5
  -3   2  -3-51.3839 25.8272  14
  -3   2  -3-33.9839 21.5725  13
  -3   2  -4 90.1392 29.7783  11
  -3   2  -4 101.895 29.2169  14
  -3   2  -4 116.586 38.2410  13
  -3   2  -5 224.840 47.7257  11
  -3   2  -5 253.306 51.4352  13
  -3   2  -6 214.805 36.3103  11
  -3   2  -6 206.102 41.7376  19
  -3   2  -6 197.048 39.9177  13
  -3   2  -7-7.50412 10.1469  19
  -3   2  -7 4.18172 9.32296  13
  -3   1   9 3593.20 122.417  12
   3  -1  -9 4358.12 128.988  13
  -3   1   8 304.330 45.0868  12
  -3   1   8 322.772 46.6787   6
   3  -1  -8 385.363 48.2241  13
  -3   1   7-20.2747 16.4415   6
  -3   1   7 17.9461 18.1562  18
  -3   1   6 2154.19 153.748   6
  -3   1   6 2267.85 165.614  18
  -3   1   5-21.9343 41.4874   4
  -3   1   5 8.78506 21.5278  18
  -3   1   5-4.36114 22.8752   2
  -3   1   5 24.6411 15.0817   6
  -3   1   5 73.3076 31.4116   9
  -3   1   4 1200.78 210.462   4
  -3   1   4 1210.25 203.440   2
  -3   1   3 2939.83 304.085   4
  -3   1   3 2767.34 243.060   1
  -3   1   3 3116.50 294.909   2
  -3   1   2 2064.14 198.380   1
  -3   1   2 2203.03 228.789   4
  -3   1   2 2246.79 238.273   2
  -3   1   1 3861.75 269.705   1
  -3   1   1 3616.02 259.891   4
  -3   1   0 2659.73 227.289   1
  -3   1   0 2549.25 203.907   4
  -3   1  -1 8347.76 439.861   1
  -3   1  -1 7065.96 419.094   5
   3  -1   2 8393.50 410.274   2
  -3   1  -2 8489.90 475.691   1
  -3   1  -3 896.529 166.019   1
  -3   1  -4 63.0449 18.6648  11
  -3   1  -4 110.924 68.5559   1
  -3   1  -4 126.442 36.7310  13
  -3   1  -5 1077.40 99.8009  11
  -3   1  -5 981.508 96.9141  22
  -3   1  -5 1171.21 114.099  13
  -3   1  -6 2097.98 130.466  11
  -3   1  -6 2024.86 137.353  22
  -3   1  -6 2422.77 160.622  13
  -3   1  -7 195.362 36.3829  22
  -3   1  -7 216.744 39.9361  19
  -3   1  -7 236.768 44.4705  13
  -3   1  -8 177.796 26.8533  13
  -3   0   8 23.2397 13.4147   6
   3   0  -8 11.2628 11.8598  13
  -3   0   7 8.65710 14.3328  18
  -3   0   7 37.0128 22.2138   6
   3   0  -7 10.0399 12.9623  13
  -3   0   6 1654.68 130.481   6
  -3   0   6 1656.29 137.849  18
  -3   0   5 2.13970 23.5570   2
  -3   0   5 49.4872 30.9152  18
  -3   0   5 15.2824 15.7176   6
  -3   0   4 38.1155 40.1089   2
  -3   0   3 37990.2 1235.57   2
  -3   0   2 15014.3 608.978   1
  -3   0   2 16342.7 684.174   2
  -3   0   1 88819.5 1993.42   4
  -3   0   1 84879.7 2021.91   1
  -3   0   0 3253.09 189.240   4
  -3   0   0 3601.47 256.340   1
  -3   0  -1 3704.99 269.454   1
  -3   0  -2 16387.0 637.361   1
  -3   0  -2 14049.6 540.968   5
  -3   0  -3 1247.69 178.338   1
   3   0   4 307.486 90.6676   2
  -3   0  -4 356.215 105.597   1
  -3   0  -5-15.6027 15.2608  11
  -3   0  -5-11.7085 24.0223  22
   3   0   5-16.2752 30.2202   2
  -3   0  -5 32.2146 23.0531  13
  -3   0  -6 227.125 51.5963  22
  -3   0  -6 129.896 39.6667  13
  -3   0  -7 14.2496 14.1030  22
  -3   0  -7 34.5834 20.2508  13
  -3   0  -8 19.0856 16.2833  22
  -3   0  -8-7.14947 11.4911  13
   3   1  -8 1.95361 7.70780  13
   3   1  -7-4.76490 10.0517  22
  -3  -1   7 13.8648 12.5042  18
   3   1  -7 3.83474 11.3442  13
   3   1  -6 1318.64 106.204  22
  -3  -1   6 1203.40 103.392   6
  -3  -1   6 1380.11 122.340  18
  -3  -1   5 299.255 59.0865  18
  -3  -1   5 429.933 139.030   2
  -3  -1   5 259.361 50.0990   6
   3   1  -5 311.488 51.7170  22
  -3  -1   4 1279.12 219.952   2
  -3  -1   3 2382.79 277.998   2
  -3  -1   2 73.3313 45.7818   2
  -3  -1   1 5503.83 379.522   2
  -3  -1   0 4809.69 344.605   2
  -3  -1   0 4055.77 273.198   1
  -3  -1  -1 57660.9 1418.93   1
  -3  -1  -2 41015.9 1131.24   1
  -3  -1  -3 14173.8 602.980   1
   3   1   4 551.434 122.660   2
  -3  -1  -4 478.521 112.143   1
  -3  -1  -5 721.301 82.1112  22
  -3  -1  -5 650.031 149.819   1
   3   1   5 647.936 151.277   2
  -3  -1  -5 680.978 78.2903  13
  -3  -1  -6 2228.82 155.399  22
  -3  -1  -6 2327.02 156.463  13
  -3  -1  -7 1.45840 15.9194  22
  -3  -1  -7-21.7828 24.6728  13
  -3  -1  -8 178.616 38.4219  22
  -3  -1  -8 208.778 42.8622  13
  -3  -1  -9 529.182 50.4630  13
   3   2  -7 309.135 41.4270  22
   3   2  -7 280.840 37.2219  13
  -3  -2   6 4350.87 209.798  18
   3   2  -6 4075.98 185.266  13
   3   2  -5 2304.45 150.745  22
   3   2  -4 516.357 68.3533  22
  -3  -2   4 591.394 160.437   2
  -3  -2   3 2072.34 271.094   2
  -3  -2   2 10892.2 601.662   2
  -3  -2   1 8226.85 506.789   2
  -3  -2   0 36.4651 30.9341   1
  -3  -2   0 33.8738 40.0077   2
  -3  -2  -1 10382.5 454.714   1
  -3  -2  -2 15984.8 596.357   1
  -3  -2  -3 4111.45 287.933   1
   3   2   4 3998.14 320.971   3
  -3  -2  -4 3936.32 310.262   1
   3   2   5 2447.05 279.603   2
  -3  -2  -5 2277.48 251.167   1
  -3  -2  -6 90.1417 27.3141  22
   3   2   6 110.132 32.7027   6
  -3  -2  -6 73.2985 31.7359  13
   3   2   7 526.844 70.6427   6
  -3  -2  -7 587.791 79.4657  22
  -3  -2  -7 503.196 71.5532  13
   3   2   8 410.061 55.4704   6
  -3  -2  -8 502.643 70.3302  22
  -3  -2  -8 528.558 67.6019  13
  -3  -2  -9 1197.45 84.1160  13
   3   3  -7 4.54313 7.45565  22
   3   3  -6 682.843 69.1917  22
  -3  -3   6 506.706 57.3192  18
   3   3  -5 568.327 72.2321  22
   3   3  -4 159.730 38.7496  22
   3   3  -4 138.189 34.5020  17
   3   3  -3 865.429 88.3888  22
  -3  -3   3 857.366 186.760   2
  -3  -3   2 281.205 110.033   2
  -3  -3   1 3363.33 340.660   2
   3   3  -1 2603.96 271.328   3
   3   3   0 26425.0 977.650   3
  -3  -3  -1 50666.2 1318.97   1
   3   3   2 36508.2 1188.84   3
  -3  -3  -2 33174.5 969.401   1
   3   3   3 2567.51 282.297   3
  -3  -3  -3 2487.74 213.579   1
   3   3   4 1159.55 188.465   3
   3   3   5 27684.4 1054.05   2
   3   3   6 670.188 82.0292   6
   3   3   6 620.318 152.316   2
   3   3   6 634.342 76.7916  16
  -3  -3  -6 559.019 79.5511  22
  -3  -3  -6 582.155 68.2244  13
   3   3   7 771.334 89.3844   6
   3   3   7 674.539 85.3696  16
  -3  -3  -7 779.872 93.8509  22
  -3  -3  -7 748.690 81.5402  13
   3   3   8 78.2547 25.8430   6
  -3  -3  -8 91.2198 29.0528  13
   3   3   9 435.774 49.4153   6
  -3  -3  -9 393.098 46.9387  13
   3   4  -6 1705.30 91.1588  22
   3   4  -5 538.088 64.0819  22
   3   4  -4 10.3947 16.9053  22
   3   4  -4-18.3466 21.1388  17
   3   4  -3 7231.57 277.854  17
   3   4  -3 7525.94 293.043  22
   3   4  -2 4888.96 223.890  22
   3   4  -2 5224.90 218.568  17
  -3  -4   1 2168.62 278.070   2
   3   4  -1 1486.67 220.088   3
   3   4   0 28.8757 33.9730   3
   3   4   1 4760.74 409.462   3
  -3  -4  -1 4322.90 317.725   1
   3   4   2 8785.37 569.458   3
  -3  -4  -2 8007.71 404.336   1
   3   4   3 408.534 111.645   3
   3   4   4 3542.91 352.008   3
   3   4   5 10709.1 358.108   6
   3   4   5 10684.3 350.746  16
   3   4   6 16.6134 12.6813   6
   3   4   6 29.3885 22.2206  16
   3   4   7 1415.01 122.047   6
   3   4   7 1300.93 112.735  16
   3   4   8 1134.34 103.421   6
   3   4   9 619.681 63.1585   6
   3   4   9 422.435 50.4781  10
   3   4  10-10.0953 7.05660   8
   3   5  -5 125.041 23.5028  22
   3   5  -5 115.609 18.9733  14
   3   5  -4 58.8081 22.8768  22
   3   5  -4 45.2446 18.6497  11
   3   5  -4 1.25100 14.1562  17
   3   5  -3 208.364 41.2773  17
   3   5  -3 208.369 44.5928  22
   3   5  -2 1305.37 110.521  22
   3   5  -2 1265.28 105.011  17
   3   5  -1 1347.25 112.752  22
   3   5  -1 1462.81 113.614  17
   3   5  -1 1561.01 266.965   5
   3   5   0 6336.89 516.216   3
   3   5   0 8069.28 277.951  17
   3   5   0 6830.09 274.696  16
   3   5   0 6875.71 519.066   5
   3   5   0 7413.46 276.699  22
   3   5   1 6241.04 512.457   3
   3   5   2 3120.80 363.417   3
   3   5   3 3245.57 372.256   3
   3   5   4 174.525 36.6434   6
   3   5   4 154.853 82.3843   3
   3   5   4 172.348 39.3577  17
   3   5   4 194.381 45.5003  16
   3   5   4 140.248 31.6651   8
   3   5   5 51629.6 1130.75   6
   3   5   5 50964.8 1119.65  17
   3   5   5 52004.3 1140.41  16
   3   5   5 51094.5 1119.64   8
   3   5   6 94.1899 33.2417   6
   3   5   6 103.577 28.7641  10
   3   5   6 91.8084 29.4122  17
   3   5   6 119.477 41.1315  16
   3   5   7 664.503 80.2446   6
   3   5   7 570.065 66.7941  10
   3   5   7 704.212 78.4628  17
   3   5   7 650.900 77.7729  16
   3   5   8 204.635 42.3547   6
   3   5   8 179.821 35.6328  10
   3   5   8 191.782 39.6491  17
   3   5   8 185.745 42.1032   8
   3   5   9 26.3350 16.4671  10
   3   5   9 18.1853 7.83816  17
   3   5   9-14.6045 14.7627   8
   3   5   9 5.22683 12.0483   6
   3   6  -4 92.0899 17.6069  11
   3   6  -4 92.3187 17.0235  22
   3   6  -3 9525.00 275.556  22
   3   6  -3 9162.21 277.260  11
   3   6  -2 2212.24 131.200  22
   3   6  -2 2357.99 136.272  17
   3   6  -2 2182.97 128.927   7
   3   6  -1 1218.22 110.015   7
   3   6  -1 1191.12 99.1237  22
   3   6  -1 1384.17 109.075  17
   3   6   0 26.8239 20.6204  22
   3   6   0-0.41932 12.4181  17
   3   6   1 49.9521 20.4475  22
   3   6   1-12.6597 12.5927  17
   3   6   1-4.92290 28.4046  16
   3   6   2 1177.25 233.003   3
   3   6   2 1386.99 109.588  17
   3   6   2 1366.51 118.276  16
   3   6   3 111.066 31.1103  17
   3   6   3 138.613 43.2195  16
   3   6   3 48.7333 12.6795   8
   3   6   4 1662.06 122.577   7
   3   6   4 1916.94 132.210  17
   3   6   4 1700.49 134.812  16
   3   6   4 1706.12 120.622   8
   3   6   5 9872.47 343.661  17
   3   6   5 9589.89 354.036  16
   3   6   5 9387.52 329.441   8
   3   6   6 39.7607 19.7536   6
   3   6   6 46.6501 19.0798  17
   3   6   6 66.5572 27.8592  16
   3   6   6 41.2800 23.2570   8
   3   6   7 621.801 70.6735   6
   3   6   7 671.015 69.9020  10
   3   6   7 698.294 75.1545  17
   3   6   7 625.223 75.5439  16
   3   6   7 672.120 76.6739   8
   3   6   8 460.028 55.7327   6
   3   6   8 434.624 51.0782  10
   3   6   8 491.346 59.1418  17
   3   6   8 535.675 61.3284   8
   3   6   9 77.1886 19.6603   6
   3   6   9 88.9652 18.7720  10
   3   6   9 96.0307 21.5325  17
   3   6   9 100.609 22.2596   8
   3   7  -2 1346.27 79.5840  17
   3   7  -2 1398.94 85.2479  11
   3   7  -1 385.288 48.8120  17
   3   7  -1 378.804 51.0560   7
   3   7   0 597.038 67.8382  17
   3   7   0 614.895 74.0299   7
   3   7   1 110.430 32.6426   7
   3   7   1 140.257 35.8250  17
   3   7   2 97.7742 32.2522   7
   3   7   2 99.7040 30.2969  17
   3   7   2 107.302 34.5429  16
   3   7   3 3973.42 192.715  17
   3   7   3 3526.02 204.532  16
   3   7   3 3601.49 174.372   8
   3   7   3 3770.18 200.990   7
   3   7   4 82.7149 27.1232   7
   3   7   4 34.7771 24.4170  17
   3   7   4 52.3580 22.9790  16
   3   7   4 77.9962 23.7604   8
   3   7   5 26200.3 662.195  17
   3   7   5 26155.0 683.237  16
   3   7   5 26340.7 647.542   8
   3   7   6 59.9258 17.4207  17
   3   7   6 64.9366 26.7822  16
   3   7   6 24.6911 13.4266   8
   3   7   7-10.7721 19.6266  17
   3   7   7-11.6479 14.1763  16
   3   7   7 13.0834 11.9995   8
   3   7   8 566.758 54.2481  17
   3   7   8 633.178 58.4768   8
   3   7   9 331.033 31.0051   8
   3   8  -1 79.1212 15.6559  11
   3   8   0 39.6449 15.1938   7
   3   8   0 46.9960 14.5006  17
   3   8   0 60.9230 17.6676  11
   3   8   1 565.307 51.9476  11
   3   8   1 666.658 60.4486  17
   3   8   1 687.952 67.7428   7
   3   8   2 112.848 29.5964   7
   3   8   2 114.809 27.5099  17
   3   8   3 13.5897 12.9055   7
   3   8   3 28.3938 16.7963  17
   3   8   3 1.45066 13.5121   8
   3   8   4 436.347 54.9808  17
   3   8   4 358.416 45.5474   8
   3   8   4 394.486 50.3198   7
   3   8   5 2971.38 147.278  17
   3   8   5 2980.55 155.696  16
   3   8   5 2838.76 136.848   8
   3   8   6 73.2300 22.8255  17
   3   8   6 98.5185 25.9281  16
   3   8   6 50.1190 18.4107   8
   3   8   7 9.57301 12.0152  17
   3   8   7 10.3934 10.3401   8
   3   8   8 38.6259 9.67550   8
   3   9   2 96.2590 17.3765   7
   3   9   3 444.106 37.6269  17
   3   9   3 385.180 36.4496   7
   3   9   4 16.3610 8.42632  17
   3   9   5 3180.98 112.115  17
  -4   6   5 14.2557 10.4260  15
  -4   6   4 107.518 23.8243  15
  -4   6   3 22.5346 9.79865  15
  -4   6   2 64.7705 19.1127  20
  -4   6   1 350.682 38.2205  20
  -4   6   1 306.771 38.4398  14
  -4   6   0 5.25642 8.26806  20
  -4   6   0-14.8135 10.1171  14
  -4   5   6 82.5449 16.9564  12
  -4   5   6 107.118 24.5173  15
  -4   5   5 126.808 22.8752  12
  -4   5   5 192.498 38.6241  15
  -4   5   4 5099.58 221.287  21
  -4   5   4 4558.34 212.725  15
  -4   5   3 712.804 80.5717  20
  -4   5   3 887.917 89.2828  21
  -4   5   3 790.096 82.1679  15
  -4   5   3 912.945 93.5129  14
  -4   5   2 1166.98 101.402  21
  -4   5   2 1229.16 104.457  20
  -4   5   2 1100.53 93.0008  15
  -4   5   2 1231.14 105.790  14
  -4   5   1 201.963 39.7229  21
  -4   5   1 238.959 45.4834  20
  -4   5   1 230.189 45.8057  14
  -4   5   0 1428.12 105.254  14
  -4   5  -1 127.282 24.5509  11
  -4   5  -1 118.410 25.7993  14
  -4   5  -2 14.1192 9.79967  11
  -4   5  -2 18.1711 12.2799  14
  -4   4   7 263.485 32.2166  12
  -4   4   7 276.043 46.4217  18
  -4   4   7 192.631 29.8591  15
  -4   4   6 22.2731 14.1485  12
  -4   4   6 17.2480 17.0248  15
  -4   4   6 9.05054 15.8993  18
  -4   4   5 508.037 60.1534  12
  -4   4   5 447.785 64.9362  21
  -4   4   5 527.730 80.1220  18
  -4   4   5 523.335 74.6807  15
  -4   4   4 0.45073 19.9913  20
  -4   4   4 13.0591 21.1135  21
  -4   4   4-24.8936 25.7424  18
  -4   4   4 10.7213 24.0915  15
  -4   4   3-37.0228 28.8151  21
  -4   4   3-0.31158 17.7765  20
  -4   4   3-32.3745 19.2465  18
  -4   4   3-20.9762 19.0990  15
  -4   4   3 11.2474 24.0125  14
  -4   4   2 143.996 41.1632  21
  -4   4   2 185.212 47.3647  20
  -4   4   2 206.506 48.1883  18
  -4   4   2 138.353 39.0295  15
  -4   4   2 165.159 42.2340  14
  -4   4   1 914.853 97.3971  21
  -4   4   1 840.558 87.4915  15
  -4   4   1 1063.25 107.261  14
  -4   4   0 17.4430 15.3367  11
  -4   4   0 27.7162 21.5331  21
  -4   4   0 52.0624 24.8405  14
  -4   4  -1 68.7415 27.0729  11
  -4   4  -1 19.0807 16.6648  14
  -4   4  -2 302.409 48.7182  11
  -4   4  -2 260.687 43.4765  14
  -4   4  -3 448.274 54.3145  11
  -4   4  -3 381.661 44.1827  14
  -4   4  -4 58.4708 16.0611  11
  -4   3   8 1079.26 71.1934  18
  -4   3   8 1092.88 64.5718   6
   4  -3  -7 57.2519 17.3545  13
  -4   3   7 105.287 22.8616  12
  -4   3   7 112.300 34.9955  18
  -4   3   7 139.375 30.1585   6
  -4   3   6 5.21134 12.9191  12
  -4   3   6-8.77358 26.1789  18
  -4   3   6 0.97949 12.7636   6
  -4   3   6 9.08690 11.7689  15
  -4   3   5 613.179 71.0443  12
  -4   3   5 646.790 77.4699  21
  -4   3   5 647.851 76.3034   6
  -4   3   5 587.573 82.0459  15
  -4   3   5 635.271 93.7448  18
  -4   3   4 580.210 76.2833  21
  -4   3   4 743.195 90.4069  20
  -4   3   4 658.114 75.1736   6
  -4   3   4 721.991 98.6270  18
  -4   3   4 735.799 105.063   9
  -4   3   4 866.270 100.203  15
  -4   3   3 46.9200 24.2391  21
  -4   3   3 93.4702 30.7069  20
  -4   3   3 27.5852 24.0485  18
  -4   3   3 25.9379 26.2925   9
  -4   3   3 87.9595 32.2738  15
  -4   3   3 104.139 40.9947  14
  -4   3   2 6630.55 284.831  21
  -4   3   2 6505.33 275.241  20
  -4   3   2 6460.55 291.520  18
  -4   3   2 6226.03 291.374   9
  -4   3   2 6325.33 282.630  15
  -4   3   2 6470.10 276.951  14
  -4   3   1 1457.20 123.770  21
  -4   3   1 1476.16 121.185  15
  -4   3   1 1486.98 120.770  14
  -4   3   0 6202.04 258.168  11
  -4   3   0 6551.89 276.266  21
  -4   3   0 6773.53 272.576  14
  -4   3  -1 607.310 73.9808  21
  -4   3  -1 757.656 85.6616  11
  -4   3  -1 749.801 93.9156  19
  -4   3  -1 704.158 80.2885  14
  -4   3  -2 45.1861 22.5511  11
  -4   3  -2 50.7431 30.9572  19
  -4   3  -2 80.9480 32.1811  14
  -4   3  -3 1655.44 128.775  11
  -4   3  -3 1700.18 133.871  19
  -4   3  -3 1642.29 111.753  14
  -4   3  -4-13.5291 21.5261  11
  -4   3  -4 9.80070 14.4053  19
  -4   3  -5 17.9795 12.4051  11
  -4   3  -5 31.8440 16.2578  19
  -4   2   8 5335.34 166.259  12
  -4   2   8 6093.49 193.213   6
  -4   2   8 5598.17 192.487  18
   4  -2  -8 6035.03 174.453  13
  -4   2   7 16.8660 10.5075  12
  -4   2   7 31.4313 20.4504  18
  -4   2   7 37.4984 18.1478   6
  -4   2   6-0.57875 13.0403  12
  -4   2   6 13.1840 18.3661  18
  -4   2   6 11.1099 12.7135   6
  -4   2   6 2.55145 15.9044  15
  -4   2   5 1348.98 109.283  12
  -4   2   5 1577.57 128.917   6
  -4   2   5 1598.77 144.412  18
  -4   2   5 1743.69 155.488   9
  -4   2   5 1482.11 128.397  15
  -4   2   4 189.771 44.9991  21
  -4   2   4 154.790 42.6863  18
  -4   2   4 164.403 47.6084   9
  -4   2   4 147.764 38.6220  15
  -4   2   3 198.129 86.9762   4
  -4   2   3 199.575 42.6223  21
  -4   2   3 207.281 40.9766  20
  -4   2   3 168.128 44.7988  18
  -4   2   3 172.163 47.6339   9
  -4   2   3 202.662 46.2024  15
  -4   2   2 559.053 135.310   4
  -4   2   2 484.189 69.7098  21
  -4   2   2 432.136 60.1835  20
  -4   2   2 473.079 69.7377  18
  -4   2   2 529.754 77.2459   9
  -4   2   2 618.101 80.9636  15
  -4   2   2 534.703 70.1451  14
  -4   2   1 419.738 64.6918  21
  -4   2   1 379.379 62.0417  15
  -4   2   1 459.302 62.3946  14
  -4   2   0 494.599 65.5325  11
  -4   2   0 460.599 61.1514  14
  -4   2   0 463.167 124.110   1
  -4   2  -1 209.069 43.7650  11
  -4   2  -1 136.058 33.2470  19
  -4   2  -1 138.658 69.5716   1
  -4   2  -1 127.139 41.9205  13
  -4   2  -2 4144.14 210.839  11
  -4   2  -2 3970.42 191.442  21
  -4   2  -2 4552.76 221.942  19
  -4   2  -2 4143.39 231.911  13
  -4   2  -2 3603.86 373.200   1
  -4   2  -3 2469.90 166.001  11
  -4   2  -3 2723.48 169.523  19
  -4   2  -3 2404.39 173.540  13
  -4   2  -4 94.4260 35.3748  11
  -4   2  -4 89.8709 32.2969  19
  -4   2  -4 53.4981 29.0230  13
  -4   2  -5-9.11021 17.7265  11
  -4   2  -5 10.2332 18.7240  19
  -4   2  -5-1.09453 15.2440  13
  -4   2  -6 107.485 22.1731  19
  -4   2  -6 88.0825 21.7198  11
  -4   2  -6 92.6466 21.7257  13
  -4   1   8 1253.05 68.1675  12
  -4   1   8 1349.69 79.4778   6
  -4   1   8 1305.37 77.6719  18
   4  -1  -8 1540.09 79.8935  13
  -4   1   7 74.5289 22.6481  12
  -4   1   7 50.7162 22.2188  18
  -4   1   7 86.8449 29.2727   6
  -4   1   6 737.441 81.2376  12
  -4   1   6 801.847 89.4654   6
  -4   1   6 908.135 102.921  18
  -4   1   5 6180.33 256.339  12
  -4   1   5 7155.47 300.584   6
  -4   1   5 7630.24 325.957  18
  -4   1   5 6687.68 314.104   9
  -4   1   5 7121.64 288.635  15
  -4   1   4 2236.71 165.761  18
  -4   1   4 2149.80 168.272   9
  -4   1   4 2167.52 317.783   2
  -4   1   4 2030.41 151.284  15
  -4   1   4 2236.00 309.751   4
  -4   1   3 353.119 116.456   4
  -4   1   3 490.485 63.9536  21
  -4   1   3 534.548 68.0594  20
  -4   1   3 486.948 71.5851  18
  -4   1   3 608.546 83.7930   9
  -4   1   3 586.462 154.884   2
  -4   1   2 3956.10 332.310   1
  -4   1   2 3847.39 336.005   4
  -4   1   1 5294.92 389.787   1
  -4   1   0 6174.98 428.967   1
  -4   1  -1 505.528 129.730   1
  -4   1  -2 1129.23 193.974   1
  -4   1  -2 1025.72 96.1407  11
  -4   1  -2 1073.61 111.125  13
  -4   1  -3 4581.88 220.986  11
  -4   1  -3 4645.06 214.185  19
  -4   1  -3 4076.24 399.025   1
  -4   1  -3 4431.67 240.860  13
  -4   1  -4-2.51691 14.4536  11
  -4   1  -4 14.9921 15.0380  19
  -4   1  -4-8.73995 26.0388  13
  -4   1  -5 236.397 47.9383  11
  -4   1  -5 174.388 38.1471  19
  -4   1  -5 210.603 49.0278  13
  -4   1  -6 112.867 28.1484  11
  -4   1  -6 80.2419 23.7287  19
  -4   1  -6 108.370 34.9366  13
  -4   1  -7-5.86085 11.6046  13
   4   0  -8 2617.88 102.783  13
   4   0  -7 100.129 27.1321  13
  -4   0   7 93.7479 23.3827  12
  -4   0   7 108.988 29.0094  18
  -4   0   7 116.388 30.4235   6
  -4   0   6 30.0296 24.6406  18
  -4   0   6 44.8733 24.0938   6
  -4   0   5 950.037 100.744   6
  -4   0   5 979.385 110.578  18
  -4   0   5 851.430 99.8547   9
  -4   0   4 274.158 111.308   4
  -4   0   4 108.976 64.5315   1
  -4   0   4 175.832 94.3410   2
  -4   0   4 90.6851 33.4572   9
  -4   0   3 1806.72 280.886   2
  -4   0   3 1385.13 223.868   4
  -4   0   3 1287.65 209.297   1
  -4   0   2 740.518 140.838   4
  -4   0   2 920.459 161.503   1
  -4   0   2 997.035 211.071   2
  -4   0   1 157.529 72.6361   1
  -4   0   0 2111.99 239.876   1
  -4   0  -1 9718.29 541.676   1
  -4   0  -2 16767.6 760.962   1
  -4   0  -3 8733.69 558.661   1
  -4   0  -4 173.272 40.1379  11
  -4   0  -4 78.3121 29.1035  22
  -4   0  -4 73.6218 55.8423   1
  -4   0  -4 53.4808 29.2936  13
  -4   0  -5 186.233 45.4204  22
  -4   0  -5 247.484 51.2314  11
  -4   0  -5 192.331 48.1223  13
  -4   0  -6 4428.51 199.041  11
  -4   0  -6 4994.08 243.942  13
  -4   0  -7 322.402 53.5451  13
  -4   0  -8 1.77205 8.50369  13
  -4  -1   7 495.483 49.1032   6
  -4  -1   7 574.216 59.7324  18
   4   1  -7 675.023 59.9653  13
  -4  -1   6 1300.93 102.072   6
  -4  -1   6 1424.12 120.850  18
  -4  -1   5 9419.26 342.697   6
  -4  -1   5 10200.8 384.457  18
  -4  -1   4 4334.67 238.703  18
  -4  -1   4 3529.64 378.669   1
  -4  -1   4 4331.30 467.781   2
  -4  -1   3 389.314 112.795   1
  -4  -1   3 174.303 88.9962   2
  -4  -1   2 10882.8 696.229   2
  -4  -1   2 9130.65 554.456   1
  -4  -1   1 10134.7 628.190   2
  -4  -1   1 8229.08 505.014   1
  -4  -1   0 1214.79 177.372   1
  -4  -1  -1 266.610 85.3979   1
  -4  -1  -2 4641.42 364.156   1
  -4  -1  -3 5443.83 411.706   1
   4   1   4 40.5529 39.5303   2
  -4  -1  -4 65.1961 49.5579   1
  -4  -1  -4-4.74945 20.2220  11
   4   1   4 9.56846 18.7694   6
  -4  -1  -4 38.7285 26.3833  13
   4   1   5 2238.34 143.632   6
  -4  -1  -5 1664.90 142.028  22
  -4  -1  -5 2209.42 141.026  11
   4   1   5 1534.15 235.267   2
  -4  -1  -5 2098.75 152.564  13
  -4  -1  -5 1952.40 276.062   1
  -4  -1  -6 2790.95 175.801  22
  -4  -1  -6 3050.13 188.846  13
  -4  -1  -7-4.40664 19.7565  13
   4   1   8 237.445 33.0330  16
  -4  -1  -8 259.047 42.0224  13
   4   2  -7 134.029 19.4271  22
  -4  -2   7 144.849 21.9435  18
   4   2  -6 26.0542 14.8643  22
  -4  -2   6 27.3491 20.3382  18
   4   2  -6 34.1092 16.6352  13
   4   2  -5 672.866 77.1787  22
  -4  -2   5 573.965 67.0224   6
  -4  -2   5 659.215 86.8404  18
   4   2  -4 58.2080 22.8215  22
   4   2  -3 1056.15 98.7801  22
  -4  -2   3 937.016 233.138   2
  -4  -2   2 1668.07 279.526   2
  -4  -2   1 899.337 191.243   2
  -4  -2   1 1037.03 175.790   1
  -4  -2   0 4481.44 354.069   1
  -4  -2  -1 31507.0 1050.08   1
  -4  -2  -2 15644.3 690.009   1
  -4  -2  -3 6087.07 419.161   1
  -4  -2  -4 2693.26 287.097   1
   4   2   5 266.685 51.5486   6
  -4  -2  -5 204.769 45.6177  13
   4   2   6 23999.7 641.642   6
  -4  -2  -6 24057.9 648.481  13
   4   2   7 276.682 49.3389   6
   4   2   7 285.674 49.9133  16
  -4  -2  -7 258.959 50.6655  13
   4   2   8 31.1561 16.5352  16
  -4  -2  -8 30.0281 17.6120  13
  -4  -2  -9 108.521 21.0889  13
   4   3  -6 392.537 45.3464  22
  -4  -3   6 315.546 42.7068  18
   4   3  -5 3162.28 166.633  22
  -4  -3   5 3170.13 182.624  18
   4   3  -4 85.2101 28.9260  22
   4   3  -3 720.950 85.8045  22
  -4  -3   2 59909.9 1954.94   2
   4   3  -2 53337.0 1172.56  22
  -4  -3   1 11706.4 734.771   2
  -4  -3   1 10623.7 615.551   1
  -4  -3   0 8422.08 515.372   1
  -4  -3  -1-54.5943 41.5178   1
  -4  -3  -2 1810.14 218.795   1
  -4  -3  -3 3562.14 309.847   1
   4   3   4 268.035 100.710   3
  -4  -3  -4 415.155 106.003   1
   4   3   5 3334.75 188.028   6
   4   3   5 3611.00 377.515   2
   4   3   5 3227.48 180.053  16
   4   3   6 9052.68 339.331  16
  -4  -3  -6 8865.58 326.873  13
   4   3   7 8.31355 16.2445   6
   4   3   7 5.17004 21.8077  16
  -4  -3  -7-8.40228 14.1050  13
   4   3   8 394.359 53.1162   6
   4   3   8 313.810 46.2791  16
  -4  -3  -8 332.424 48.0832  13
  -4  -3  -9 124.239 22.2436  13
   4   4  -6 12.4066 7.11865  22
   4   4  -5 464.758 51.9668  22
  -4  -4   5 394.071 52.0319  18
   4   4  -4 30.2092 21.1433  22
   4   4  -3 579.104 76.3662  22
   4   4  -2 979.881 96.7843  22
   4   4  -1 2279.90 148.745  22
   4   4  -1 1933.24 272.526   3
   4   4   0 3729.85 392.697   3
  -4  -4   0 4182.95 373.332   1
   4   4   1 10644.1 693.633   3
  -4  -4  -1 11029.2 590.271   1
   4   4   2 1461.72 250.441   3
  -4  -4  -2 1580.50 204.230   1
   4   4   3 28.9885 42.4899   3
   4   4   4 12659.9 402.005   6
   4   4   4 12552.9 753.090   3
   4   4   4 12379.7 390.172  16
   4   4   5-29.9481 37.4670   2
   4   4   5 10.4375 11.1408   6
   4   4   5-12.5060 15.1129  16
   4   4   6 38313.0 917.100   6
   4   4   6 38388.9 907.168  16
   4   4   7 365.062 60.4990   6
   4   4   7 320.475 55.6752  16
   4   4   8 14.8644 15.4711   6
   4   4   8 18.7600 13.0737  16
   4   4   9 272.316 34.3220   8
   4   5  -5 54.4230 13.7112  22
   4   5  -4 357.505 46.4151  22
   4   5  -3 1782.93 122.137  22
   4   5  -2 39844.0 920.310  22
   4   5  -1 6119.99 259.490  22
   4   5   0 1537.56 121.432  22
   4   5   0 1094.24 232.099   3
   4   5   1 174.021 92.2015   3
   4   5   1 24.3289 16.8525  16
   4   5   2 752.955 186.032   3
   4   5   2 809.751 84.6623  16
   4   5   3 891.648 204.993   3
   4   5   3 592.259 74.3389  16
   4   5   4 1125.58 101.602   6
   4   5   4 1225.15 237.536   3
   4   5   4 1189.63 109.232  16
   4   5   5 1558.37 124.567   6
   4   5   5 1554.94 125.238  16
   4   5   6 8652.24 326.152   6
   4   5   6 8153.01 297.415   8
   4   5   7 12.0316 18.8350   6
   4   5   7 2.30221 14.0106  16
   4   5   7-6.15162 12.3458   8
   4   5   8 26.6291 18.1992   6
   4   5   8 12.4359 11.6761  16
   4   5   8 21.2821 14.8495   8
   4   5   9 60.5735 16.8195   8
   4   6  -3 215.741 33.4470  22
   4   6  -2 299.631 43.8052   7
   4   6  -2 372.821 51.0958  22
   4   6  -1 2737.81 153.501  22
   4   6   0 1127.30 100.023  22
   4   6   1 639.651 75.2078  22
   4   6   1 625.946 74.3617  16
   4   6   2 35.8417 22.6502  16
   4   6   3 2470.29 160.183  16
   4   6   4 6497.14 247.338  17
   4   6   4 6438.32 277.196  16
   4   6   5 8.63420 11.7358  17
   4   6   5-0.23922 18.8314  16
   4   6   5-2.07141 10.4439   8
   4   6   6 14265.7 431.417   6
   4   6   6 14686.0 417.473  17
   4   6   6 15712.1 462.915  16
   4   6   6 15350.3 424.167   8
   4   6   7 434.988 57.8608   6
   4   6   7 397.980 50.5940  17
   4   6   7 524.099 64.5165  16
   4   6   7 482.710 57.3947   8
   4   6   8 563.516 58.3971   6
   4   6   8 456.678 45.6014  17
   4   6   8 520.678 51.8878  16
   4   6   8 570.102 55.2506   8
   4   6   9 736.860 47.3460   8
   4   7  -2 6688.80 181.831  22
   4   7  -2 7425.94 204.745  11
   4   7  -1 1359.65 81.5828  22
   4   7  -1 1399.40 89.7780   7
   4   7   0 47.7449 21.2463   7
   4   7   0 86.2027 24.8494  22
   4   7   0 42.1324 15.7992  17
   4   7   1 404.262 63.1158   7
   4   7   1 445.844 55.8158  22
   4   7   1 346.045 47.2972  17
   4   7   2 3532.34 188.382   7
   4   7   2 3146.31 158.730  22
   4   7   2 3361.90 160.872  17
   4   7   2 3173.60 178.040  16
   4   7   3 125.823 34.4137   7
   4   7   3 90.1810 27.1879  22
   4   7   3 98.5482 25.4855  17
   4   7   3 89.3748 32.4875  16
   4   7   4 157.000 36.2839   7
   4   7   4 191.259 38.2777  17
   4   7   4 196.078 47.5820  16
   4   7   5 14.3136 11.2577  17
   4   7   5 44.7768 29.8403  16
   4   7   5 80.1411 23.3733   8
   4   7   6 1943.95 113.103  17
   4   7   6 2097.18 133.867  16
   4   7   6 1829.74 108.285   8
   4   7   7 2.97041 8.95621  17
   4   7   7-7.85973 15.3962  16
   4   7   7-23.7075 15.9988   8
   4   7   8 89.1799 16.4217  17
   4   7   8 143.052 23.2815   8
   4   8   0 55.8708 15.6884   7
   4   8   0 32.2665 11.8525  11
   4   8   1 80.5776 22.6745   7
   4   8   1 60.0604 16.0808  17
   4   8   2 26.0837 15.7861   7
   4   8   2-9.00426 12.2702  17
   4   8   3 773.348 63.7835  17
   4   8   3 921.716 76.6439   7
   4   8   4 308.721 40.3539   7
   4   8   4 288.386 38.1316  17
   4   8   4 364.640 52.4102  16
   4   8   5 2.41609 9.87029  17
   4   8   5 22.8748 20.0947  16
   4   8   6 1001.54 64.5549  17
   4   8   6 1098.20 78.6893  16
   4   8   7 267.322 30.5203  16
  -5   5   4 255.109 32.7749  15
  -5   5   3 113.044 25.1576  21
  -5   5   3 64.8010 17.6917  15
  -5   5   2 0.15301 8.24690  21
  -5   5   2 29.6522 14.7550  20
  -5   5   1 21.4928 11.9661  20
  -5   5   0 161.950 24.6785  20
  -5   4   6-6.87782 10.6932  18
  -5   4   6 16.5922 10.3993  15
  -5   4   5 191.101 37.3016  18
  -5   4   5 244.394 39.3275  15
  -5   4   4 1760.71 114.457  21
  -5   4   4 1497.42 111.278  18
  -5   4   4 1551.80 111.241  15
  -5   4   3-45.8045 29.3421  21
  -5   4   3 7.47040 15.3924  20
  -5   4   3-21.1153 12.8316  15
  -5   4   2-5.28527 15.9213  21
  -5   4   2-23.7315 20.6830  20
  -5   4   2-22.5724 18.1271  15
  -5   4   1 241.035 44.6466  21
  -5   4   1 221.030 42.4783  20
  -5   4   1 216.859 40.5109  14
  -5   4   0 569.648 63.6566  20
  -5   4   0 386.455 50.2135  21
  -5   4   0 435.263 53.0706  14
  -5   4  -1 478.590 49.7764  11
  -5   4  -1 460.093 48.3433  14
  -5   4  -2 142.558 26.8577  11
  -5   3   7 2381.34 108.906  18
  -5   3   6-27.4415 21.5803  18
  -5   3   6-16.2616 10.0963   6
  -5   3   6 19.9096 15.5641  15
  -5   3   5 2.13069 13.1452  21
  -5   3   5-9.84987 19.4564  18
  -5   3   5 40.0449 16.2374   6
  -5   3   5 1.50414 12.4637  15
  -5   3   4 1067.21 97.3090  21
  -5   3   4 1011.16 105.616  18
  -5   3   4 1131.86 107.193  15
  -5   3   3 276.195 51.5681  21
  -5   3   3 276.696 51.9491  20
  -5   3   3 278.307 54.0745  18
  -5   3   3 302.973 57.0365  15
  -5   3   2 44.1146 17.5186  21
  -5   3   2 48.1307 25.2094  20
  -5   3   2 17.7800 20.2936   9
  -5   3   2 47.0283 23.9146  15
  -5   3   1 52.8061 26.7939  21
  -5   3   1 100.429 38.0563  20
  -5   3   1 81.5989 30.6789  15
  -5   3   1 103.597 34.2959  14
  -5   3   0 28.6311 19.2842  11
  -5   3   0-7.53622 21.3093  21
  -5   3   0 38.3305 18.4472  14
  -5   3  -1 116.919 30.7913  11
  -5   3  -1 173.513 36.7245  21
  -5   3  -2 136.420 33.5385  11
  -5   3  -3 815.614 75.3594  11
  -5   3  -4 268.802 37.0808  11
  -5   2   7 755.708 57.0547   6
  -5   2   7 810.211 67.4083  18
   5  -2  -7 753.998 49.6117  13
  -5   2   6 562.253 61.2615   6
  -5   2   6 558.873 71.0085  18
  -5   2   6 482.036 55.1965  15
  -5   2   5 1081.49 96.5153   6
  -5   2   5 1132.31 111.889  18
  -5   2   5 1057.73 100.066  15
  -5   2   4 5520.48 240.638  21
  -5   2   4 5688.70 249.232   6
  -5   2   4 6378.84 288.631  18
  -5   2   4 6131.03 302.775   9
  -5   2   4 6081.47 276.568  15
  -5   2   3 509.719 72.1758  21
  -5   2   3 562.083 74.5113  20
  -5   2   3 622.858 85.4866  18
  -5   2   3 556.448 88.7661   9
  -5   2   3 505.428 79.3003  15
  -5   2   2 4.46717 17.0355  21
  -5   2   2 10.1636 24.5848  20
  -5   2   2 23.9967 28.0631   9
  -5   2   2 18.5604 19.5059  15
  -5   2   1 1205.81 113.434  21
  -5   2   1 1203.01 106.641  20
  -5   2   1 1158.33 115.649   9
  -5   2   1 1224.67 113.493  15
  -5   2   1 1208.90 102.655  14
  -5   2   0 1793.59 130.722  11
  -5   2   0 1768.37 137.764  21
  -5   2   0 1775.94 128.046  15
  -5   2  -1 159.054 38.2171  11
  -5   2  -1 174.537 43.8697  21
  -5   2  -2 274.659 54.8719  11
  -5   2  -2 165.829 38.0752  21
  -5   2  -3 67.7167 28.5326  11
  -5   2  -4 874.470 82.0331  11
  -5   2  -5 63.9975 21.9994  11
  -5   1   7 532.360 50.5303   6
  -5   1   7 554.962 56.8264  18
   5  -1  -7 565.093 48.0612  13
  -5   1   6 259.833 49.5050  18
  -5   1   6 249.616 43.4741   6
  -5   1   6 188.538 35.8761  15
  -5   1   5 61.9164 26.9734  18
  -5   1   5 86.4613 30.7279   6
  -5   1   5 64.1977 28.4739   9
  -5   1   5 67.6713 28.0520  15
  -5   1   4 780.042 97.3872  18
  -5   1   4 797.227 102.907   9
  -5   1   4 760.137 94.8915  15
  -5   1   3 48.5306 25.7260  21
  -5   1   3 58.4848 29.4763  18
  -5   1   3 92.5475 37.4655   9
  -5   1   3 39.9632 22.9671  15
  -5   1   2 924.044 98.3176  21
  -5   1   2 1076.98 94.7073  20
  -5   1   2 989.410 101.500  18
  -5   1   2 1099.13 118.701   9
  -5   1   2 1063.74 112.158  15
  -5   1   1 394.524 59.0732  20
  -5   1   1 353.552 113.407   1
  -5   1   1 367.398 65.8818   9
  -5   1   1 447.262 69.8040  15
  -5   1   0 279.590 51.2627  11
  -5   1   0 422.375 68.3927   9
  -5   1   0 308.568 52.0425  15
  -5   1  -1 925.439 94.6772  11
  -5   1  -1 1048.36 214.420   1
  -5   1  -2 2059.70 149.413  11
  -5   1  -3 1555.51 129.879  11
  -5   1  -3 1345.28 135.973  13
  -5   1  -4 514.996 69.3104  11
  -5   1  -4 399.313 70.4949  13
  -5   1  -5 553.568 67.0706  11
  -5   1  -5 565.093 72.4063  13
  -5   1  -6 78.1061 19.7446  11
  -5   1  -6 79.1961 25.1729  13
  -5   0   7 372.017 39.0781   6
  -5   0   7 375.531 44.0508  18
   5   0  -7 416.725 40.5215  13
  -5   0   6 1534.80 106.994   6
  -5   0   6 1647.27 122.056  18
  -5   0   5 1267.52 111.537   6
  -5   0   5 1341.71 123.926  18
  -5   0   5 1193.06 114.233   9
  -5   0   5 1226.62 105.013  15
  -5   0   4 6359.01 291.065  18
  -5   0   4 5874.50 285.945   9
  -5   0   4 5894.11 269.335  15
  -5   0   3 222.977 52.4417  18
  -5   0   3 131.965 45.2993   9
  -5   0   2 396.251 121.225   1
  -5   0   2 459.802 69.8279  18
  -5   0   2 486.560 77.2314   9
  -5   0   1 27685.2 1126.34   1
  -5   0   1 29127.5 710.243  11
  -5   0   1 29544.5 769.515   9
  -5   0   0 5431.00 238.528  11
  -5   0   0 5622.99 460.350   1
  -5   0   0 5959.91 268.001   9
  -5   0  -1 730.840 85.3877  11
  -5   0  -1 869.994 92.8638   9
  -5   0  -1 675.368 158.771   1
  -5   0  -2 83.3740 33.4385  11
  -5   0  -2 85.9681 38.0156  13
  -5   0  -3 129.971 40.0244  11
  -5   0  -3 108.027 44.4936  13
  -5   0  -4 581.710 75.5975  11
  -5   0  -4 506.739 84.3712  13
  -5   0  -5 241.188 48.3027  11
  -5   0  -5 247.436 58.6938  13
  -5   0  -6 1198.98 86.6086  11
  -5   0  -6 1381.46 113.114  13
   5   0   7 1087.97 67.7993  16
  -5   0  -7 1018.18 75.2883  13
  -5  -1   7 117.490 20.7743  18
   5   1  -7 107.758 17.3788  13
  -5  -1   6 321.578 50.4916  18
  -5  -1   6 254.524 39.4939   6
  -5  -1   5 36.8480 21.1769  18
  -5  -1   5 49.6925 21.3357   6
  -5  -1   4 525.754 79.3404  18
  -5  -1   4 464.488 72.2616   9
  -5  -1   3 6.98511 20.9292  18
  -5  -1   3 7.18986 18.8328   9
  -5  -1   2 1781.84 264.126   1
  -5  -1   2 1800.37 142.932  18
  -5  -1   2 1852.35 149.445   9
  -5  -1   1 1675.69 121.864  11
  -5  -1   1 1639.42 135.735   9
  -5  -1   1 1519.94 241.202   1
  -5  -1   0 1009.97 95.5207  11
  -5  -1   0 1096.36 200.592   1
  -5  -1   0 1072.87 107.919   9
  -5  -1  -1 3374.95 182.346  11
  -5  -1  -1 3187.43 341.419   1
  -5  -1  -1 3443.13 194.724   9
  -5  -1  -2 5981.99 255.321  11
  -5  -1  -2 6224.71 489.003   1
  -5  -1  -2 5880.33 257.896   9
  -5  -1  -2 5223.53 261.891  13
  -5  -1  -3 724.112 86.5815  11
  -5  -1  -3 740.110 97.7606  13
  -5  -1  -3 650.256 158.716   1
  -5  -1  -4-1.66116 14.7562  11
  -5  -1  -4 20.4404 25.2215  13
  -5  -1  -5 3530.70 188.239  11
  -5  -1  -5 3674.82 215.848  13
  -5  -1  -6 78.9937 25.2762  11
  -5  -1  -6 123.927 38.8411  13
   5   1   7 7843.98 248.867  16
  -5  -1  -7 7429.69 268.471  13
  -5  -1  -8 130.582 22.8591  13
  -5  -2   6 815.672 70.5426  18
   5   2  -6 690.757 51.9807  13
  -5  -2   5 259.070 50.0236  18
  -5  -2   5 184.110 35.3489   6
   5   2  -4 792.966 78.3417  22
  -5  -2   4 806.163 98.4985  18
   5   2  -3 1266.12 102.111  22
  -5  -2   3 866.565 95.8098   9
   5   2  -2 6487.54 252.829  22
  -5  -2   2 5580.19 262.426   9
  -5  -2   2 5726.09 496.358   1
  -5  -2   1 78577.8 1664.52   9
  -5  -2   1 81516.6 2233.15   1
  -5  -2   0 10753.8 359.118  11
  -5  -2   0 10319.3 375.596   9
  -5  -2   0 11436.5 670.218   1
  -5  -2  -1 1752.42 252.297   1
  -5  -2  -1 1788.93 131.737  11
  -5  -2  -1 1986.75 141.709   9
  -5  -2  -2 121.273 38.9843  11
  -5  -2  -2 101.735 62.8199   1
  -5  -2  -2 95.5384 32.2018   9
  -5  -2  -3 137.551 36.5099  11
  -5  -2  -3 231.853 93.4736   1
  -5  -2  -3 161.581 38.9951   9
  -5  -2  -3 105.502 33.3999  13
  -5  -2  -4 254.999 99.3193   1
  -5  -2  -4 165.058 43.3297  11
  -5  -2  -4 159.570 39.0507   9
  -5  -2  -4 164.767 45.9016  13
  -5  -2  -5 923.883 91.7482  11
  -5  -2  -5 760.115 94.7586  13
   5   2   6 1793.28 131.341  16
  -5  -2  -6 1792.55 137.832  13
   5   2   7 3216.10 158.587  16
  -5  -2  -7 3068.00 166.103  13
   5   2   8 2.48973 9.43173  16
  -5  -2  -8 4.72809 10.7718  13
  -5  -3   6 38.5508 12.1866  18
   5   3  -5 270.695 38.3485  22
  -5  -3   5 280.018 46.9169  18
   5   3  -4 491.229 62.1628  22
  -5  -3   4 445.370 68.9099  18
   5   3  -3 32.8285 20.0484  22
   5   3  -2 1140.79 104.689  22
  -5  -3   2 973.657 96.5442   9
   5   3  -1 1817.88 282.258   3
  -5  -3   1 2460.88 160.072   9
  -5  -3   1 2594.29 329.469   1
  -5  -3   0 2031.97 143.949   9
  -5  -3   0 1731.85 255.749   1
  -5  -3  -1 3808.19 203.160   9
  -5  -3  -1 3422.46 355.751   1
  -5  -3  -2 2030.09 269.282   1
  -5  -3  -2 2070.78 142.653  11
   5   3   2 1740.47 115.754  16
  -5  -3  -3 13.4409 13.6008  11
   5   3   3 10.7044 12.2781  16
  -5  -3  -4 2704.74 164.296  11
   5   3   4 2752.60 163.402  16
  -5  -3  -4 2331.13 156.239  13
  -5  -3  -5 6027.96 251.827  11
   5   3   5 6367.95 268.482  16
  -5  -3  -5 5996.94 265.015  13
   5   3   6-15.8810 19.5586  16
  -5  -3  -6-2.76882 15.5644  13
   5   3   7 9092.19 298.486  16
  -5  -3  -7 7791.02 283.391  13
   5   3   8 365.836 42.5259  16
  -5  -3  -8 306.164 39.7871  13
   5   4  -5 16.6306 11.2567  22
  -5  -4   5-9.61699 8.68743  18
   5   4  -4 337.970 46.0821  22
  -5  -4   4 288.367 50.3841  18
   5   4  -3 2113.24 135.324  22
   5   4  -2 7121.20 282.779  22
   5   4  -1 52209.9 1153.76  22
  -5  -4   0 7593.14 295.461   9
  -5  -4   0 7802.04 561.036   1
   5   4   1-10.2736 29.5114   3
  -5  -4  -1 96.9098 33.7905   9
   5   4   2 211.485 103.454   3
  -5  -4  -2-9.18206 29.5338   1
   5   4   2 223.701 44.0270  16
   5   4   3 4469.80 473.678   3
   5   4   3 4007.59 199.193  16
   5   4   4 60.8300 27.4109  16
   5   4   5 1075.10 102.049  16
   5   4   6 255.023 53.0251  16
   5   4   7 2339.69 139.269  16
   5   4   8-19.7861 14.2932  16
   5   4   8 14.7837 7.56484   8
   5   5  -4 99.9482 20.9237  22
  -5  -5   4 105.093 24.5010  18
   5   5  -3 4.35343 11.3803  22
   5   5  -2 125.811 34.5826  22
   5   5  -1 1569.62 122.688  22
   5   5   0 1713.47 129.740  22
  -5  -5  -1 711.306 82.2656   9
   5   5   2 50.2075 21.6313  16
   5   5   3 15.4593 21.3349  16
   5   5   4 4688.14 222.743  16
   5   5   5 1849.39 135.084  16
   5   5   6 19.0205 16.7963  16
   5   5   7 2389.22 136.776  16
   5   5   8 541.158 51.3025  16
  -5  -5  -8 501.320 43.2290   9
   5   6  -3 212.802 27.0199  22
   5   6  -3 203.658 22.9687  11
   5   6  -2 1276.94 84.5727  22
   5   6  -2 931.793 68.0246   7
   5   6  -1 9237.76 300.383  22
   5   6   0 2175.85 137.063  22
   5   6   1 2879.93 167.132  22
   5   6   2 993.308 93.3493  16
  -5  -6  -2 1006.37 93.2177   9
   5   6   3 7656.12 293.287  16
   5   6   4 66.2793 29.3545  16
   5   6   5 60.1014 28.3465  16
   5   6   6 308.091 51.2084  16
   5   6   7 259.156 40.9238  16
   5   6   8-1.85636 10.3494  16
   5   7  -1 363.804 37.5911  22
   5   7  -1 324.229 35.9029   7
   5   7   0 229.107 37.0519   7
   5   7   0 221.444 34.6371  22
   5   7   1-15.3858 18.9237   7
   5   7   1 11.0797 11.9394  22
   5   7   2 0.44117 12.4268   7
   5   7   2-11.9074 12.8951  22
   5   7   2-8.39430 16.6348  16
   5   7   3 118.373 33.7680   7
   5   7   3 124.798 30.7027  22
   5   7   3 99.2310 29.7354  16
  -5  -7  -3 182.828 34.8710   9
   5   7   4 1396.12 108.399  16
   5   7   4 1244.05 91.2574   7
   5   7   5 66.2617 25.9825  16
   5   7   6 3.69220 15.4674  16
   5   7   7-16.8970 17.4535  16
   5   8   1 1364.39 74.5993   7
   5   8   2 839.171 62.4393   7
   5   8   3 2662.32 118.494   7
   5   8   4 71.5774 15.4366   7
   5   8   4 115.216 26.3785  16
   5   8   5 77.2345 20.3664  16
  -5  -8  -5 121.851 21.9149   9
   5   8   6 847.574 59.7330  16
  -5  -8  -6 948.731 58.0221   9
  -6   4   3 358.053 36.6702  21
  -6   4   2 118.645 23.3864  21
  -6   4   1 117.304 20.5771  21
  -6   3   5 359.305 37.0627  15
  -6   3   4 304.628 37.8051  21
  -6   3   4 337.386 43.9395  15
  -6   3   3 1425.46 96.9662  21
  -6   3   3 1372.26 94.6933  15
  -6   3   2 33.9631 17.4252  21
  -6   3   2 12.4380 14.4507  15
  -6   3   1 117.080 30.8248  21
  -6   3   1 93.1855 25.7804  20
  -6   3   0 2469.07 127.196  21
  -6   3   0 2329.40 116.039  20
  -6   3  -1 488.769 45.6924  11
  -6   3  -1 511.326 47.1907  21
  -6   3  -1 543.211 49.0813  20
  -6   3  -2 18.6595 9.27985  11
  -6   2   5 70.6061 22.3170  18
  -6   2   5 79.3732 18.8305   6
  -6   2   5 73.3857 20.7940  15
  -6   2   4 13.8585 11.2457  21
  -6   2   4-5.56394 12.8937  18
  -6   2   4 5.24164 7.40156   6
  -6   2   4 7.40985 18.9508  15
  -6   2   3 416.297 56.8597  21
  -6   2   3 401.192 64.1245   9
  -6   2   3 432.985 61.4821  15
  -6   2   2 30.6003 22.8804  21
  -6   2   2 68.8540 31.9160   9
  -6   2   2 34.3159 22.5596  15
  -6   2   1 1339.23 111.808  21
  -6   2   1 1090.99 88.8411  20
  -6   2   1 1108.03 100.172   9
  -6   2   1 1202.52 99.5047  15
  -6   2   0 137.635 32.5899  11
  -6   2   0 142.660 35.5906  21
  -6   2   0 128.616 31.3883  20
  -6   2  -1 329.713 49.4543  11
  -6   2  -1 342.719 51.7834  21
  -6   2  -1 281.532 40.6585  20
  -6   2  -2 232.158 40.9848  11
  -6   2  -2 188.559 32.0723  21
  -6   2  -3 146.701 30.7012  11
  -6   2  -4 35.2200 12.8573  11
  -6   1   6 197.436 27.0913   6
  -6   1   6 172.406 28.9439  18
  -6   1   5 945.986 75.5576   6
  -6   1   5 939.395 83.3920  18
  -6   1   5 869.364 73.0488  15
  -6   1   4 295.224 50.7626  18
  -6   1   4 258.201 44.5211   6
  -6   1   4 279.015 55.1946   9
  -6   1   4 246.205 46.5817  15
  -6   1   3 536.348 65.2808  21
  -6   1   3 555.013 72.4787  18
  -6   1   3 604.787 86.1083   9
  -6   1   3 579.996 78.6300  15
  -6   1   2 548.416 74.2124  21
  -6   1   2 707.095 92.5058   9
  -6   1   2 691.585 85.1231  15
  -6   1   1 1398.28 123.517  21
  -6   1   1 1436.56 128.936   9
  -6   1   1 1580.45 127.161  15
  -6   1   0 15151.9 445.652  11
  -6   1   0 16415.2 478.997  21
  -6   1   0 15552.5 475.658   9
  -6   1   0 14296.8 442.623  15
  -6   1  -1 2383.46 151.267  11
  -6   1  -1 2281.76 150.175  21
  -6   1  -2 33.7217 19.9227  11
  -6   1  -2 22.3175 19.4287  21
  -6   1  -3 36.0005 25.2621  11
  -6   1  -3 8.31268 9.26750  21
  -6   1  -4 18.0640 16.0533  11
  -6   1  -5-6.25209 8.36914  11
   6  -1   5-17.5765 10.8496  16
  -6   0   6 348.499 36.3924   6
  -6   0   6 352.018 41.6463  18
  -6   0   5 84.1721 28.5459  18
  -6   0   5 138.811 31.4895   6
  -6   0   5 110.304 27.1933  15
  -6   0   4 80.0360 29.6115  18
  -6   0   4 75.7012 29.8898   9
  -6   0   4 62.0975 24.2082  15
  -6   0   3 208.938 47.2920  18
  -6   0   3 255.523 58.3559   9
  -6   0   3 236.581 53.4342  15
  -6   0   2 21.1443 18.4634  21
  -6   0   2 6.45898 18.8598   9
  -6   0   2 26.7794 22.6009  15
  -6   0   1 1800.14 126.588  11
  -6   0   1 2180.46 164.248   9
  -6   0   0 790.856 89.6377  11
  -6   0   0 954.269 109.363   9
  -6   0   0 807.634 90.8624  15
  -6   0  -1 865.474 96.5484  11
  -6   0  -1 1005.44 102.101   9
  -6   0  -2 793.354 90.2472  11
  -6   0  -3 430.152 67.0501  11
  -6   0  -4 12.9250 13.2308  11
  -6   0  -5 178.215 36.5142  11
   6   0   6 660.979 48.2332  16
  -6  -1   6 73.4611 18.2757  18
   6   1  -6 55.5942 12.3839  13
  -6  -1   5 412.175 49.2489   6
  -6  -1   5 491.271 59.4453  18
  -6  -1   5 353.846 40.7162  15
  -6  -1   4 6.66959 17.8043  18
  -6  -1   4 29.8148 21.5668   9
  -6  -1   4 28.0498 20.2687  15
  -6  -1   3 262.687 51.5639  18
  -6  -1   3 334.426 64.4148   9
  -6  -1   2 2313.68 154.611  18
  -6  -1   2 2628.73 180.655   9
  -6  -1   1 6410.74 297.854   9
  -6  -1   0 34538.0 837.405  11
  -6  -1   0 34841.9 880.215   9
  -6  -1  -1 4363.64 229.739  11
  -6  -1  -1 5022.71 248.139   9
  -6  -1  -2 149.248 43.7561  11
  -6  -1  -2 175.351 45.5384   9
  -6  -1  -3 122.776 39.0408  11
  -6  -1  -4 1009.82 97.7251  11
  -6  -1  -5-6.57570 11.3553  11
   6   1   5-31.4974 19.4376  16
  -6  -1  -6 148.249 26.2626  11
   6   1   6 196.071 32.2739  16
   6   1   7 189.367 22.5482  16
  -6  -2   5 30.5224 13.6707  18
  -6  -2   5 26.4158 10.2339   6
  -6  -2   4 1618.25 108.179   6
  -6  -2   4 1857.91 127.378  18
  -6  -2   4 1537.52 103.364  15
  -6  -2   3 222.665 47.5286  18
  -6  -2   3 236.352 48.1074   9
  -6  -2   2 21.9736 17.7890  18
  -6  -2   2 21.6661 19.3043   9
  -6  -2   1 738.312 93.7077   9
  -6  -2   0 2318.86 167.005   9
  -6  -2  -1 1042.38 108.487  11
  -6  -2  -1 1156.11 114.763   9
  -6  -2  -2 524.575 77.9719  11
  -6  -2  -2 510.903 77.4882   9
  -6  -2  -3 74.5261 33.6148  11
   6   2   3 58.3368 27.8321  16
  -6  -2  -3 52.7091 22.1943   9
  -6  -2  -4-18.5596 27.5063  11
   6   2   4-20.9752 22.7858  16
  -6  -2  -4 20.2889 15.6535   9
  -6  -2  -5 1323.23 103.765  11
   6   2   5 1381.23 107.560  16
  -6  -2  -6 400.897 45.7676  11
   6   2   6 609.630 63.4946  16
   6   2   7 16.3688 11.1811  16
  -6  -3   5 28.6906 11.3642  18
  -6  -3   4-0.66636 14.5854  18
  -6  -3   4-1.50130 7.65209   6
   6   3  -3 2405.43 126.952  22
  -6  -3   3 2330.41 148.780  18
   6   3  -2 1629.16 113.888  22
  -6  -3   2 1475.89 123.264  18
  -6  -3   2 1420.95 118.057   9
   6   3  -1 5775.38 237.547  22
  -6  -3   1 5340.47 243.955  18
  -6  -3   1 5394.64 254.001   9
  -6  -3   0 20078.9 585.957   9
  -6  -3  -1 3809.29 220.341   9
  -6  -3  -2 3936.53 215.136   9
  -6  -3  -3 327.594 59.7422  11
   6   3   3 356.754 54.2339  16
  -6  -3  -3 355.740 62.7820   9
  -6  -3  -4 4413.96 220.071  11
  -6  -3  -4 4975.96 230.305   9
   6   3   4 4409.84 206.118  16
  -6  -3  -5 14.5128 17.9156  11
   6   3   5-15.8517 18.0470  16
  -6  -3  -5-1.39578 10.5583   9
   6   3   6 84.9462 26.1709  16
   6   3   7 21.0837 15.3558  16
   6   4  -4 3715.97 122.997  22
  -6  -4   4 3789.70 147.344  18
   6   4  -3 99.4686 26.5553  22
  -6  -4   3 49.1504 21.4506  18
   6   4  -2 62.6190 24.6694  22
   6   4  -1 80.1509 27.6271  22
  -6  -4   1 86.7139 29.5880   9
   6   4   0 1660.11 124.162  22
  -6  -4   0 1400.16 122.162   9
  -6  -4  -1 524.762 74.8645   9
  -6  -4  -2-1.89066 21.6869   9
   6   4   3 46.9377 21.3013  16
  -6  -4  -3 70.4940 32.9447   9
   6   4   4 126.503 33.8436  16
  -6  -4  -4 173.772 44.2519   9
  -6  -4  -5 2473.25 150.678   9
   6   4   5 2117.18 137.722  16
   6   4   6-10.6210 20.9412  16
  -6  -4  -6-5.10581 10.3467   9
   6   4   7-9.88222 15.6889  16
   6   5  -3 934.284 59.7354  22
  -6  -5   3 822.916 63.0167  18
   6   5  -2-9.75762 15.3476  22
   6   5  -1 433.525 56.0911  22
   6   5   0 1399.51 107.760  22
  -6  -5   0 1125.92 93.0849   9
  -6  -5  -1 619.930 76.5461   9
  -6  -5  -2 7569.60 296.028   9
   6   5   3 799.271 78.6589  16
  -6  -5  -3 915.854 96.3952   9
   6   5   4 5974.07 241.747  16
  -6  -5  -4 6757.29 273.491   9
   6   5   5 107.766 31.6410  16
  -6  -5  -5 112.746 34.2839   9
   6   5   6 72.9550 24.1836  16
  -6  -5  -6 72.2371 25.6110   9
  -6  -5  -7 856.012 59.1853   9
   6   5   7 898.796 67.3613  16
   6   6  -2 22.0317 10.9159  22
  -6  -6   2-11.6897 10.9397  18
   6   6  -1 765.939 62.6585  22
   6   6   0 475.033 54.7220  22
   6   6   1 37.4370 15.8704  22
  -6  -6  -2 130.353 31.5112   9
   6   6   3 28.2355 16.8898  16
  -6  -6  -3 94.6681 30.3747   9
  -6  -6  -4 357.224 55.9440   9
   6   6   4 374.998 52.6030  16
   6   6   5 454.900 56.0717  16
  -6  -6  -5 596.123 68.2141   9
   6   6   6 1017.93 77.7560  16
  -6  -6  -6 1090.59 82.6792   9
   6   6   7 86.5466 19.6845  16
  -6  -6  -7 90.2644 19.5815   9
   6   7   0 105.084 19.8958   7
   6   7   0 117.498 19.5451  22
   6   7   1 4.79978 11.1911   7
   6   7   1 3.44472 7.49838  22
   6   7   2 1678.19 98.8083   7
   6   7   2 1752.49 98.2031  22
   6   7   3 676.738 60.5800   7
   6   7   3 783.648 65.1859  22
   6   7   3 730.774 59.8308  16
  -6  -7  -3 780.723 61.2855   9
   6   7   4 1837.26 102.779  16
  -6  -7  -4 2035.26 108.112   9
   6   7   5 147.291 28.5258  16
  -6  -7  -5 160.806 29.5884   9
   6   7   6 349.930 38.6552  16
  -6  -7  -6 407.749 41.8362   9
  -7   2   3 19.9805 9.01500  15
  -7   2   2 45.4621 16.0767  21
  -7   2   2 47.0144 13.3266  15
  -7   2   1 438.035 45.7413  21
  -7   2   0 467.052 45.1064  21
  -7   2  -1 2482.15 95.4906  21
  -7   1   4 15.9226 8.99603  15
  -7   1   3 238.207 28.0134  21
  -7   1   3 295.622 32.3449   6
  -7   1   2 34.8063 16.6983  21
  -7   1   2 11.6761 11.9503   9
  -7   1   2 22.4706 13.3925  15
  -7   1   1-2.48262 12.0997  21
  -7   1   1 1.05403 10.4728   9
  -7   1   1 11.0815 14.6413  15
  -7   1   0 730.653 70.3079  21
  -7   1  -1 173.216 30.3627  11
  -7   1  -1 193.711 35.6359  21
  -7   1  -2 193.193 31.5449  11
  -7   1  -2 162.511 27.1578  21
  -7   1  -3 11.6832 8.61006  11
  -7   0   4 62.3837 17.2214   6
  -7   0   4 89.7617 20.9384  15
  -7   0   3 5.98796 8.74587   6
  -7   0   3-6.06357 14.4489   9
  -7   0   3 17.3413 17.0240  15
  -7   0   2 938.419 74.5961  21
  -7   0   2 1076.68 99.5630   9
  -7   0   2 1092.31 91.4513  15
  -7   0   1 719.993 72.0205  21
  -7   0   1 713.920 80.8151   9
  -7   0   1 668.252 71.1667  15
  -7   0   0 1374.61 105.620  21
  -7   0   0 1345.29 108.556   9
  -7   0   0 1225.62 92.4584  15
  -7   0  -1 5077.06 204.975  11
  -7   0  -1 5251.50 213.170  21
  -7   0  -1 4558.12 195.270   9
  -7   0  -2 863.726 79.3966  11
  -7   0  -2 812.608 74.4254  21
  -7   0  -3 756.692 68.5253  11
  -7   0  -3 570.633 53.1575  21
  -7   0  -4 51.4078 16.9895  11
  -7  -1   4 42.7501 15.5096  18
  -7  -1   4 19.5591 12.0721   6
  -7  -1   4 29.0284 11.9734  15
  -7  -1   3 2561.84 121.133  18
  -7  -1   3 2973.88 153.896   9
  -7  -1   3 2843.10 142.371  15
  -7  -1   2 31.3384 26.4727   9
  -7  -1   2 36.5663 20.2023  15
  -7  -1   1 49.6088 20.8639  21
  -7  -1   1 3.23618 21.2376   9
  -7  -1   1 26.7257 18.7597  15
  -7  -1   0 43.5860 23.1165   9
  -7  -1   0 63.3766 25.1653  15
  -7  -1  -1 583.874 73.3136   9
  -7  -1  -1 434.513 54.4528  15
  -7  -1  -2 100.176 31.5181  11
  -7  -1  -2 135.302 33.6132   9
  -7  -1  -3-4.25385 12.0719  11
  -7  -1  -4 28.8784 17.1663  11
   7   1   4 6.45215 9.72032  16
  -7  -2   4 13.5072 9.28666   6
  -7  -2   3-2.96127 8.55446  18
  -7  -2   3 3.95230 12.0311   9
  -7  -2   3-12.1734 12.1085  15
  -7  -2   2 2163.42 138.725   9
  -7  -2   1 29.0702 20.4769   9
  -7  -2   0 608.128 79.7394   9
  -7  -2  -1 1695.44 132.256   9
  -7  -2  -2 682.307 79.4998   9
  -7  -2  -3 3052.06 164.463  11
  -7  -2  -3 2846.80 152.220   9
  -7  -2  -4 297.018 47.8041  11
   7   2   4 186.309 31.6380  16
   7   2   5 1026.04 66.2404  16
  -7  -3   3 4530.69 153.839   6
  -7  -3   3 4994.47 163.395  18
  -7  -3   3 5037.59 165.422  15
  -7  -3   2 16.1366 8.52005  18
  -7  -3   2 27.9084 17.8188   9
  -7  -3   1 39.6733 21.8268   9
  -7  -3   0 677.121 80.4573   9
  -7  -3  -1 472.869 71.7179   9
  -7  -3  -2 46.4335 23.2465   9
  -7  -3  -3 227.858 44.7821   9
   7   3   4-3.50870 13.0446  16
  -7  -3  -4-7.65102 9.70351   9
   7   3   5 96.4115 22.0464  16
   7   3   6 270.559 30.4872  16
   7   4  -2 378.411 35.0725  22
  -7  -4   2 373.463 37.8232  18
   7   4  -1 531.209 51.0992  22
  -7  -4   1 508.363 56.3818   9
   7   4   0 217.480 36.6625  22
  -7  -4   0 182.540 38.4600   9
   7   4   1 124.880 29.7781  22
  -7  -4  -1 128.416 32.9092   9
  -7  -4  -2-7.10020 14.2437   9
  -7  -4  -3 3328.07 174.331   9
  -7  -4  -4 532.284 62.7036   9
   7   4   4 455.669 49.2075  16
  -7  -4  -5 1527.89 91.5747   9
   7   4   5 1402.73 83.9890  16
   7   4   6 123.339 22.5834  16
   7   5  -1-1.73452 8.35280  22
   7   5   0 1551.17 90.9760  22
  -7  -5   0 1327.12 83.5492   9
   7   5   1 86.9954 21.3801  22
  -7  -5  -1 88.3263 25.0550   9
  -7  -5  -2 17.1450 12.7960   9
  -7  -5  -3 136.805 33.3233   9
   7   5   4 59.6002 16.9496  16
  -7  -5  -4 118.870 27.7727   9
   7   5   5 88.7726 19.8185  16
  -7  -5  -5 103.054 23.0604   9
   7   5   6 4.58716 6.45649  16
   7   6   0 1134.07 62.6869  22
   7   6   1 507.207 46.7371  22
   7   6   2 36.7796 15.3585  22
  -7  -6  -2 59.3912 17.1361   9
   7   6   3 105.398 22.6388  22
  -7  -6  -3 143.728 27.8399   9
  -7  -6  -4 511.171 51.2573   9
   7   6   4 389.972 36.3458  16
  -7  -6  -5 365.353 39.1080   9
   7   6   5 264.682 29.9179  16
  -8  -1   1 294.233 35.8860   9
  -8  -1   1 211.065 25.6632  15
  -8  -1   0 139.971 21.9714  21
  -8  -1   0 138.428 25.2180   9
  -8  -1  -1 48.3768 15.3601  21
  -8  -1  -2 3.89980 7.17191  21
  -8  -2   1-13.0507 9.80177   9
  -8  -2   1 6.18676 6.83451  15
  -8  -2   0 4.59146 6.54574  21
  -8  -2   0 1.92455 8.79529   9
  -8  -2   0-9.77316 10.1601  15
  -8  -2  -1 601.146 49.4585  21
  -8  -2  -1 672.552 58.3098   9
  -8  -2  -2 74.4643 19.1071  21
  -8  -2  -2 76.1670 17.6657   9
  -8  -2  -3 16.6033 9.99912  21
  -8  -3   1-12.6534 10.1824   9
  -8  -3   1 5.07254 5.50267  15
  -8  -3   0 762.494 61.1089   9
  -8  -3   0 591.924 49.4389  15
  -8  -3  -1 622.625 45.7498  21
  -8  -3  -1 755.648 63.4565   9
  -8  -3  -1 611.633 48.0243  15
  -8  -3  -2 185.382 30.9045   9
  -8  -3  -3 18.0959 7.54207   9
  -8  -4   0 41.0072 14.2808   9
  -8  -4  -1 1062.35 69.5677   9
  -8  -4  -2 7.12260 7.33721   9
  -8  -4  -3 110.868 21.8212   9
   0   0   0    0.00    0.00   0
TITL 2023Uniandes_Cu_41_VFM4-RD_auto in P-1
REM P-1 (#2 in standard setting)
CELL 1.54184   6.627878   7.327167   8.230754  67.2709  83.4030  73.0059
ZERR    2.00   0.001486   0.001246   0.001495   0.0168   0.0167   0.0173
LATT  1
SFAC C N O
UNIT 16.00 2.00 4.00
TREF
HKLF 4
END
;
_shelx_hkl_checksum     75131
_shelx_res_file
;
TITL
    2023uniandes_cu_41_vfm4-rd_auto.res
    created by SHELXL-2016/6 at 08:57:56 on 01-Mar-2024
CELL 1.54184 6.627878 7.327167 8.230754 67.2709 83.403 73.0059
ZERR 2 0.001486 0.001246 0.001495 0.0168 0.0167 0.0173
LATT 1
SFAC C H N O
UNIT 16 14 2 4
L.S. 10
PLAN  5
SIZE 0.08 0.1 0.6
TEMP 17.85
CONF
LIST 4
MORE -1
BOND $H
fmap 2
acta
REM <olex2.extras>
REM <HklSrc "%.\\2023Uniandes_Cu_41_VFM4-RD_auto.hkl">
REM </olex2.extras>
WGHT    0.097700    0.021500
FVAR      11.87448
O1    4    0.481950    0.697355    0.645368    11.00000    0.06014    0.08510 =
         0.05463   -0.03743    0.02091   -0.03662
O2    4    0.637385    0.813571    0.797216    11.00000    0.06314    0.09299 =
         0.06443   -0.03895    0.01927   -0.04401
C2    1    0.311588    0.731743    0.899600    11.00000    0.04933    0.05211 =
         0.04899   -0.02135    0.01254   -0.02251
AFIX  43
H2    2    0.211812    0.676180    0.879516    11.00000   -1.20000
AFIX   0
N1    3   -0.204754    0.728462    1.421309    11.00000    0.05447    0.05128 =
         0.04628   -0.01971    0.01287   -0.01836
C5    1    0.118644    0.815915    1.313867    11.00000    0.05232    0.05277 =
         0.04893   -0.02255    0.00558   -0.02176
AFIX  43
H5    2    0.228403    0.862808    1.329376    11.00000   -1.20000
AFIX   0
C4    1    0.114861    0.766408    1.166888    11.00000    0.04573    0.03960 =
         0.04053   -0.01386    0.00554   -0.01221
C7    1   -0.208934    0.680544    1.280786    11.00000    0.04821    0.05720 =
         0.05237   -0.02332    0.01010   -0.02241
AFIX  43
H7    2   -0.320055    0.632669    1.269716    11.00000   -1.20000
AFIX   0
C1    1    0.493683    0.753859    0.776470    11.00000    0.05077    0.04876 =
         0.04508   -0.01673    0.00966   -0.02010
C3    1    0.286825    0.788356    1.036493    11.00000    0.04545    0.04676 =
         0.04502   -0.01606    0.00581   -0.01677
AFIX  43
H3    2    0.386535    0.847081    1.051782    11.00000   -1.20000
AFIX   0
C8    1   -0.055174    0.699074    1.151145    11.00000    0.05132    0.05523 =
         0.04535   -0.02399    0.00753   -0.02021
AFIX  43
H8    2   -0.065343    0.666782    1.054192    11.00000   -1.20000
AFIX   0
C6    1   -0.043254    0.794328    1.436496    11.00000    0.06213    0.05534 =
         0.04581   -0.02487    0.00907   -0.01993
AFIX  43
H6    2   -0.038863    0.827444    1.534078    11.00000   -1.20000
AFIX   0
H1    2    0.599656    0.712767    0.561450    11.00000    0.09874
HKLF 4
REM
REM R1 =  0.0491 for    1243 Fo > 4sig(Fo)  and  0.0564 for all    1461 data
REM    104 parameters refined using      0 restraints
END
WGHT      0.0977      0.0215
REM Highest difference peak  0.144,  deepest hole -0.273,  1-sigma level  0.059
Q1    1   0.5000  1.0000  1.0000  10.50000  0.05    0.14
Q2    1  -0.0492  0.4778  1.0364  11.00000  0.05    0.13
Q3    1  -0.0682  0.5397  0.9574  11.00000  0.05    0.13
Q4    1   0.2996  0.5546  0.9217  11.00000  0.05    0.13
Q5    1   0.2395  0.8413  0.9239  11.00000  0.05    0.12
;
_shelx_res_checksum     93295
