# Supplementary material for: Synthesis, characterization and supra­molecular analysis for (E)-3-(pyridin-4-yl)acrylic acid
Source: Acta Crystallogr E Crystallogr Commun. 2024 Mar 26;80(Pt 4):388–91. doi: 10.1107/S2056989024002627 (PMC10993605; doi:10.1107/S2056989024002627)
Supplement: Supplementary file 2 [file e-80-00388-Isup2.hkl]

data_I                                                                          
_shelx_title ' '                                                                
_shelx_refln_list_code          4                                               
_shelx_F_calc_maximum       87.18                                               
_exptl_crystal_F_000       156.00                                               
_reflns_d_resolution_high  0.7925                                               
                                                                                
loop_                                                                           
 _space_group_symop_operation_xyz                                               
 'x, y, z'                                                                      
 '-x, -y, -z'                                                                   
                                                                                
_cell_length_a     6.6279                                                       
_cell_length_b     7.3272                                                       
_cell_length_c     8.2308                                                       
_cell_angle_alpha  67.271                                                       
_cell_angle_beta   83.403                                                       
_cell_angle_gamma  73.006                                                       
                                                                                
_shelx_F_squared_multiplier     1.000                                           
                                                                                
loop_                                                                           
 _refln_index_h                                                                 
 _refln_index_k                                                                 
 _refln_index_l                                                                 
 _refln_F_squared_calc                                                          
 _refln_F_squared_meas                                                          
 _refln_F_squared_sigma                                                         
 _refln_observed_status                                                         
   1   0   0          2.14          1.38         0.11 o                         
   2   0   0          9.58          7.24         0.59 o                         
   3   0   0         25.41         24.00         1.24 o                         
   4   0   0         17.03         14.98         1.70 o                         
   5   0   0         39.62         40.21         1.18 o                         
   6   0   0          6.69          5.99         0.39 o                         
   7   0   0         10.17          9.29         0.42 o                         
  -7   1   0          5.47          5.18         0.50 o                         
  -6   1   0        110.33        108.82         2.58 o                         
  -5   1   0          2.66          2.35         0.28 o                         
  -4   1   0         41.16         43.79         3.04 o                         
  -3   1   0         21.23         18.44         1.08 o                         
  -2   1   0          6.63          7.06         0.46 o                         
  -1   1   0         15.18         13.64         0.61 o                         
   0   1   0          0.97          1.10         0.08 o                         
   1   1   0          0.41          0.05         0.14 o                         
   2   1   0         16.29         20.31         1.53 o                         
   3   1   0         29.05         31.05         2.67 o                         
   4   1   0          8.39          8.62         1.26 o                         
   5   1   0          8.17          7.41         0.48 o                         
   6   1   0        235.63        245.97         4.30 o                         
   7   1   0          0.31          0.38         0.12 o                         
   8   1   0          1.32          0.99         0.12 o                         
  -7   2   0          3.58          3.31         0.32 o                         
  -6   2   0          0.98          0.96         0.14 o                         
  -5   2   0         13.39         12.62         0.54 o                         
  -4   2   0          4.69          3.37         0.30 o                         
  -3   2   0         35.29         39.04         1.87 o                         
  -2   2   0        163.40        166.93         3.90 o                         
  -1   2   0         93.52        100.83         5.00 o                         
   0   2   0       6798.15       5485.70       299.74 o                         
   1   2   0        139.73        135.18         2.99 o                         
   2   2   0        192.80        277.00         7.66 o                         
   3   2   0          0.12          0.25         0.17 o                         
   4   2   0         33.17         31.78         2.51 o                         
   5   2   0         74.70         75.71         2.00 o                         
   6   2   0         15.13         16.45         1.18 o                         
   7   2   0          4.34          4.31         0.57 o                         
   8   2   0          0.03          0.00         0.03 o                         
  -6   3   0         15.70         16.98         0.61 o                         
  -5   3   0          0.11          0.15         0.09 o                         
  -4   3   0         48.24         46.14         1.10 o                         
  -3   3   0         18.89         15.38         2.08 o                         
  -2   3   0          6.37          5.77         0.59 o                         
  -1   3   0          1.18          1.15         0.29 o                         
   0   3   0          0.63          0.59         0.30 o                         
   1   3   0         38.24         40.79         1.67 o                         
   2   3   0         32.44         31.70         1.58 o                         
   3   3   0        156.25        187.41         6.93 o                         
   4   3   0         59.35         59.73         3.66 o                         
   5   3   0         14.54         13.96         1.06 o                         
   6   3   0        128.77        142.40         4.16 o                         
   7   3   0          4.74          4.80         0.57 o                         
   8   3   0          5.91          4.75         0.60 o                         
  -5   4   0          3.62          3.27         0.35 o                         
  -4   4   0          0.66          0.21         0.08 o                         
  -3   4   0          7.96          8.18         0.34 o                         
  -2   4   0         55.59         59.60         0.95 o                         
  -1   4   0         30.49         33.77         2.91 o                         
   0   4   0        272.02        307.71         9.51 o                         
   1   4   0         61.50         61.72         2.45 o                         
   2   4   0        164.80        186.72         4.87 o                         
   3   4   0          0.99          0.20         0.24 o                         
   4   4   0         26.41         28.23         1.92 o                         
   5   4   0         53.33         54.18         1.85 o                         
   6   4   0         10.23         10.92         0.92 o                         
   7   4   0          1.46          1.44         0.19 o                         
   8   4   0          0.29          0.29         0.10 o                         
  -5   5   0          1.32          1.15         0.18 o                         
  -4   5   0          9.46         10.13         0.75 o                         
  -3   5   0          1.81          2.22         0.23 o                         
  -2   5   0          1.95          1.57         0.17 o                         
  -1   5   0          0.31          0.29         0.06 o                         
   0   5   0          0.14          0.07         0.06 o                         
   1   5   0         31.55         34.32         3.00 o                         
   2   5   0          9.04          7.36         0.95 o                         
   3   5   0         50.44         52.09         1.97 o                         
   4   5   0         11.43         10.39         1.57 o                         
   5   5   0         11.63         12.15         0.92 o                         
   6   5   0          9.21          8.92         0.97 o                         
   7   5   0         10.29         10.20         0.79 o                         
  -4   6   0          0.03         -0.03         0.07 o                         
  -3   6   0          1.01          0.98         0.24 o                         
  -2   6   0          6.04          6.30         0.36 o                         
  -1   6   0          2.27          3.06         0.23 o                         
   0   6   0          0.87          1.16         0.14 o                         
   1   6   0         23.01         25.37         0.67 o                         
   2   6   0         28.69         31.22         0.86 o                         
   3   6   0          0.06          0.07         0.10 o                         
   4   6   0          6.74          7.99         0.71 o                         
   5   6   0         13.05         15.43         0.97 o                         
   6   6   0          3.03          3.37         0.39 o                         
   7   6   0          6.93          8.04         0.44 o                         
  -2   7   0          0.05          1.34         1.73 o                         
  -1   7   0          0.13         -0.03         0.04 o                         
   0   7   0          0.23          0.23         0.07 o                         
   1   7   0          7.00          7.80         0.39 o                         
   2   7   0          0.05         -0.01         0.12 o                         
   3   7   0          3.98          4.29         0.35 o                         
   4   7   0          0.33          0.40         0.09 o                         
   5   7   0          1.72          1.60         0.18 o                         
   6   7   0          0.76          0.79         0.10 o                         
   0   8   0          0.50          0.27         0.09 o                         
   1   8   0          6.04          5.48         0.27 o                         
   2   8   0          1.45          1.41         0.13 o                         
   3   8   0          0.31          0.35         0.06 o                         
   4   8   0          0.54          0.31         0.08 o                         
  -3  -8   1          0.70          0.56         0.11 o                         
  -2  -8   1          0.90          0.64         0.08 o                         
  -1  -8   1          0.00          0.11         0.06 o                         
  -5  -7   1          3.05          2.44         0.18 o                         
  -4  -7   1         10.57          9.77         0.43 o                         
  -3  -7   1          2.54          2.71         0.25 o                         
  -2  -7   1          0.02          0.04         0.05 o                         
  -1  -7   1          6.65          7.51         0.43 o                         
   0  -7   1          5.50          5.61         0.29 o                         
   1  -7   1         10.26         11.04         0.44 o                         
   2  -7   1          3.43          3.90         0.31 o                         
  -6  -6   1          4.94          5.43         0.44 o                         
  -5  -6   1         55.36         65.51         2.13 o                         
  -4  -6   1         16.59         19.42         1.09 o                         
  -3  -6   1          8.22          8.98         0.43 o                         
  -2  -6   1          9.58         10.16         0.60 o                         
  -1  -6   1          0.71          0.79         0.13 o                         
   0  -6   1          4.45          5.04         0.29 o                         
   1  -6   1          0.07         -0.01         0.05 o                         
   2  -6   1          0.05          0.03         0.08 o                         
   3  -6   1          0.31          0.32         0.08 o                         
  -7  -5   1          0.00         -0.01         0.06 o                         
  -6  -5   1          2.81          3.07         0.40 o                         
  -5  -5   1          9.53         11.13         0.87 o                         
  -4  -5   1         39.81         43.40         1.84 o                         
  -3  -5   1          9.40         10.08         0.54 o                         
  -2  -5   1          0.04          0.02         0.07 o                         
  -1  -5   1         20.89         23.66         0.61 o                         
   0  -5   1          7.29          7.20         0.31 o                         
   1  -5   1        200.23        215.27         2.18 o                         
   2  -5   1         17.87         18.35         0.59 o                         
   3  -5   1          5.75          5.93         0.43 o                         
   4  -5   1          1.10          0.87         0.13 o                         
  -7  -4   1          3.61          3.70         0.27 o                         
  -6  -4   1          0.50          0.59         0.14 o                         
  -5  -4   1        329.33        370.27         8.18 o                         
  -4  -4   1         16.26         15.67         1.23 o                         
  -3  -4   1         11.63         12.85         2.42 o                         
  -2  -4   1         20.99         21.55         2.05 o                         
  -1  -4   1          4.02          3.81         0.96 o                         
   0  -4   1          1.93          1.88         0.69 o                         
   1  -4   1          0.28          0.23         0.27 o                         
   2  -4   1          0.04          0.04         0.06 o                         
   3  -4   1          0.91          0.55         0.11 o                         
   4  -4   1          0.40          0.27         0.18 o                         
   5  -4   1          4.09          3.33         0.25 o                         
  -8  -3   1          0.00         -0.01         0.06 o                         
  -7  -3   1          0.45          0.28         0.15 o                         
  -6  -3   1         37.07         39.14         1.00 o                         
  -5  -3   1         18.13         16.88         1.43 o                         
  -4  -3   1         66.72         78.69         3.84 o                         
  -3  -3   1         19.69         20.89         2.69 o                         
  -2  -3   1          9.08          9.62         0.86 o                         
  -1  -3   1          0.00          0.07         0.11 o                         
   0  -3   1          4.43          2.92         0.70 o                         
   1  -3   1       2002.15       1989.42        40.19 o                         
   2  -3   1         13.30         13.45         1.18 o                         
   3  -3   1          1.02          0.94         0.12 o                         
   4  -3   1          4.26          4.97         0.29 o                         
   5  -3   1          1.13          1.03         0.20 o                         
   6  -3   1          4.35          3.65         0.19 o                         
  -8  -2   1          0.02         -0.01         0.07 o                         
  -7  -2   1          0.35          0.21         0.15 o                         
  -6  -2   1          4.49          5.24         0.66 o                         
  -5  -2   1        540.14        564.90        10.42 o                         
  -4  -2   1          6.67          6.94         0.92 o                         
  -3  -2   1         49.29         58.35         3.59 o                         
  -2  -2   1          8.23          8.94         1.06 o                         
  -1  -2   1         11.57         10.30         0.66 o                         
   0  -2   1          1.60          1.35         0.21 o                         
   1  -2   1          7.26          6.09         0.83 o                         
   2  -2   1          0.02          0.11         0.10 o                         
   3  -2   1          1.94          1.80         0.42 o                         
   4  -2   1          1.02          1.12         0.15 o                         
   5  -2   1          1.42          1.18         0.20 o                         
   6  -2   1          2.92          2.23         0.19 o                         
   7  -2   1         22.80         17.60         0.68 o                         
  -8  -1   1          2.33          1.74         0.29 o                         
  -7  -1   1          0.21          0.19         0.08 o                         
  -6  -1   1         45.31         45.47         2.11 o                         
  -5  -1   1         12.38         11.66         0.60 o                         
  -4  -1   1         56.56         64.35         6.76 o                         
  -3  -1   1         33.66         39.03         2.69 o                         
  -2  -1   1        174.11        172.21         5.23 o                         
  -1  -1   1        438.74        441.64         9.40 o                         
   0  -1   1         36.44         30.50         1.21 o                         
   1  -1   1       7601.13       7039.98        87.22 o                         
   2  -1   1         36.63         30.67         1.33 o                         
   3  -1   1         51.74         54.82         4.55 o                         
   4  -1   1          3.96          3.59         0.92 o                         
   5  -1   1          7.15          6.72         0.61 o                         
   6  -1   1         15.47         16.55         0.76 o                         
   7  -1   1          1.42          1.29         0.16 o                         
  -7   0   1          5.67          4.97         0.30 o                         
  -6   0   1         14.09         13.90         1.35 o                         
  -5   0   1        206.11        205.99         3.36 o                         
  -4   0   1          1.11          1.12         0.52 o                         
  -3   0   1        598.09        616.46        13.97 o                         
  -2   0   1        224.66        214.01         4.04 o                         
  -1   0   1         75.45         68.90         2.22 o                         
   0   0   1          0.45          0.42         0.08 o                         
   1   0   1         21.61         22.58         0.95 o                         
   2   0   1         51.97         48.70         1.98 o                         
   3   0   1         24.82         26.28         1.91 o                         
   4   0   1         64.47         68.92         3.84 o                         
   5   0   1          6.19          5.57         0.42 o                         
   6   0   1          6.92          6.64         0.50 o                         
   7   0   1         36.87         35.17         1.36 o                         
  -7   1   1          0.01          0.02         0.05 o                         
  -6   1   1         10.83         10.46         0.52 o                         
  -5   1   1          3.18          2.83         0.25 o                         
  -4   1   1         33.14         37.55         2.76 o                         
  -3   1   1         26.36         26.51         1.33 o                         
  -2   1   1        265.44        270.23         5.38 o                         
  -1   1   1        953.00        906.56        12.07 o                         
   0   1   1        104.42         80.75         1.18 o                         
   1   1   1       3292.07       2673.46       158.90 o                         
   2   1   1        285.81        252.13         6.19 o                         
   3   1   1        358.57        408.93        10.06 o                         
   4   1   1          0.78          1.89         0.61 o                         
   5   1   1         22.75         23.97         0.88 o                         
   6   1   1         33.07         33.27         2.34 o                         
   7   1   1          4.27          3.53         0.53 o                         
   8   1   1          0.28          0.34         0.11 o                         
  -7   2   1          3.75          3.11         0.32 o                         
  -6   2   1          7.91          8.36         0.35 o                         
  -5   2   1          8.82          8.52         0.35 o                         
  -4   2   1          3.20          2.99         0.26 o                         
  -3   2   1        405.82        413.93         7.64 o                         
  -2   2   1        124.74        112.92         2.38 o                         
  -1   2   1         50.83         47.94         1.70 o                         
   0   2   1         13.86         13.63         0.60 o                         
   1   2   1          0.85          1.15         0.17 o                         
   2   2   1        279.61        285.56         6.85 o                         
   3   2   1         83.24         73.63         3.22 o                         
   4   2   1        187.78        223.45         7.45 o                         
   5   2   1         13.47         13.26         0.64 o                         
   6   2   1          7.46          7.79         0.56 o                         
   7   2   1         10.98         12.02         0.94 o                         
   8   2   1          5.78          4.49         0.27 o                         
  -6   3   1          0.69          0.74         0.14 o                         
  -5   3   1          0.62          0.58         0.11 o                         
  -4   3   1         11.68         10.45         0.50 o                         
  -3   3   1          5.30          4.25         0.74 o                         
  -2   3   1         62.89         72.13         3.82 o                         
  -1   3   1        120.15        138.22         6.86 o                         
   0   3   1          8.74         11.75         0.84 o                         
   1   3   1          0.42         18.37        14.09 o                         
   2   3   1        136.07        163.63         5.83 o                         
   3   3   1        289.45        359.33         9.35 o                         
   4   3   1          0.07         -0.29         0.29 o                         
   5   3   1         23.02         26.39         1.37 o                         
   6   3   1         25.79         27.02         1.56 o                         
   7   3   1          3.17          3.35         0.51 o                         
   8   3   1          5.91          4.62         0.29 o                         
  -6   4   1          0.91          0.83         0.15 o                         
  -5   4   1          1.74          1.60         0.17 o                         
  -4   4   1          7.04          6.62         0.40 o                         
  -3   4   1         48.60         46.04         0.85 o                         
  -2   4   1          3.09          3.47         0.71 o                         
  -1   4   1          6.00          6.68         0.88 o                         
   0   4   1          4.84          6.04         1.04 o                         
   1   4   1          2.59          1.93         0.40 o                         
   2   4   1        159.93        182.86         7.43 o                         
   3   4   1         30.49         31.90         1.78 o                         
   4   4   1         65.61         77.10         3.19 o                         
   5   4   1          1.23          0.28         0.38 o                         
   6   4   1          3.75          3.72         0.53 o                         
   7   4   1          0.92          0.90         0.16 o                         
   8   4   1          7.62          7.53         0.49 o                         
  -5   5   1          0.11          0.15         0.08 o                         
  -4   5   1          1.81          1.58         0.18 o                         
  -3   5   1          0.03          0.04         0.07 o                         
  -2   5   1          8.86          9.09         0.30 o                         
  -1   5   1          0.08         -0.07         0.07 o                         
   0   5   1          0.03          0.38         0.32 o                         
   1   5   1         44.82         40.85         3.06 o                         
   2   5   1         39.71         47.55         2.36 o                         
   3   5   1         40.23         44.26         3.63 o                         
   4   5   1          0.50          0.34         0.53 o                         
   5   5   1          4.15          5.04         0.58 o                         
   6   5   1          4.52          4.40         0.54 o                         
   7   5   1          0.61          0.62         0.12 o                         
  -4   6   1          2.33          2.34         0.19 o                         
  -3   6   1          1.96          2.10         0.24 o                         
  -2   6   1          2.90          2.87         0.33 o                         
  -1   6   1          0.02          0.05         0.06 o                         
   0   6   1          0.50          0.47         0.07 o                         
   1   6   1          0.19          0.00         0.09 o                         
   2   6   1         21.38         23.58         0.65 o                         
   3   6   1          0.00          0.05         0.13 o                         
   4   6   1          4.47          4.49         0.38 o                         
   5   6   1         20.20         20.42         1.19 o                         
   6   6   1          0.34          0.27         0.11 o                         
   7   6   1          3.70          3.60         0.33 o                         
  -3   7   1          0.28          0.20         0.08 o                         
  -2   7   1          2.77          2.57         0.18 o                         
  -1   7   1          0.39          0.29         0.07 o                         
   0   7   1          0.98          1.10         0.13 o                         
   1   7   1          6.24          7.40         0.34 o                         
   2   7   1          9.49         10.55         0.48 o                         
   3   7   1          0.87          0.89         0.17 o                         
   4   7   1          2.55          2.81         0.22 o                         
   5   7   1          0.03          0.01         0.09 o                         
   6   7   1          0.05          0.03         0.04 o                         
  -1   8   1          0.07         -0.01         0.06 o                         
   0   8   1          0.01         -0.06         0.06 o                         
   1   8   1          0.03          0.04         0.07 o                         
   2   8   1          0.49          0.29         0.07 o                         
   3   8   1          3.84          4.49         0.26 o                         
   4   8   1          0.63          0.48         0.09 o                         
   5   8   1         10.08          9.68         0.53 o                         
  -4  -7   2         55.03         49.88         2.61 o                         
  -3  -7   2         10.49          9.73         0.41 o                         
  -2  -7   2          0.18          0.20         0.08 o                         
  -1  -7   2          1.40          1.37         0.13 o                         
   0  -7   2          0.10          0.16         0.05 o                         
   1  -7   2          0.80          0.67         0.09 o                         
  -6  -6   2          0.08          0.04         0.12 o                         
  -5  -6   2          7.92          7.76         1.22 o                         
  -4  -6   2          2.49          2.37         0.26 o                         
  -3  -6   2         16.84         15.96         0.54 o                         
  -2  -6   2          2.11          1.75         0.15 o                         
  -1  -6   2          0.59          0.54         0.09 o                         
   0  -6   2          0.64          0.68         0.10 o                         
   1  -6   2          0.00         -0.05         0.05 o                         
   2  -6   2         51.37         57.60         1.29 o                         
   3  -6   2          3.13          2.78         0.26 o                         
  -6  -5   2          0.04         -0.07         0.11 o                         
  -5  -5   2          0.57          0.89         0.25 o                         
  -4  -5   2        240.89        282.58         6.53 o                         
  -3  -5   2          9.15          9.11         0.54 o                         
  -2  -5   2          6.41          6.60         0.37 o                         
  -1  -5   2          1.61          1.69         0.23 o                         
   0  -5   2          1.90          2.07         0.16 o                         
   1  -5   2          0.96          0.93         0.13 o                         
   2  -5   2          0.26          0.45         0.12 o                         
   3  -5   2          0.51          0.34         0.12 o                         
   4  -5   2          0.04          0.11         0.05 o                         
  -7  -4   2          3.11          2.67         0.18 o                         
  -6  -4   2          0.44          0.44         0.17 o                         
  -5  -4   2         43.17         50.50         2.01 o                         
  -4  -4   2          6.48          6.95         0.69 o                         
  -3  -4   2         34.60         35.93         1.19 o                         
  -2  -4   2          9.14          8.15         1.54 o                         
  -1  -4   2         17.22         16.05         2.10 o                         
   0  -4   2          9.66          9.91         0.86 o                         
   1  -4   2          1.69          1.41         0.17 o                         
   2  -4   2        259.51        272.20         3.75 o                         
   3  -4   2          0.18          0.07         0.09 o                         
   4  -4   2          1.92          1.99         0.23 o                         
   5  -4   2          0.88          1.01         0.19 o                         
  -7  -3   2          0.08          0.14         0.05 o                         
  -6  -3   2         11.12         10.77         0.48 o                         
  -5  -3   2          6.33          7.50         0.59 o                         
  -4  -3   2        346.24        391.68        23.31 o                         
  -3  -3   2          1.87          1.99         0.78 o                         
  -2  -3   2        242.22        240.29        17.43 o                         
  -1  -3   2         10.85         10.59         1.18 o                         
   0  -3   2         13.64         13.94         1.68 o                         
   1  -3   2          1.56          1.04         0.48 o                         
   2  -3   2          2.44          1.71         0.60 o                         
   3  -3   2          4.72          4.58         0.30 o                         
   4  -3   2          0.38          0.41         0.11 o                         
   5  -3   2          1.18          0.97         0.24 o                         
   6  -3   2          0.24          0.13         0.07 o                         
  -7  -2   2         14.42         15.34         0.98 o                         
  -6  -2   2          0.40          0.15         0.09 o                         
  -5  -2   2         42.97         42.87         2.05 o                         
  -4  -2   2          8.75         11.83         1.98 o                         
  -3  -2   2         62.94         77.25         4.27 o                         
  -2  -2   2         46.34         47.98         1.86 o                         
  -1  -2   2        200.48        181.16        10.77 o                         
   0  -2   2        207.97        207.12         9.79 o                         
   1  -2   2          2.97          3.05         0.35 o                         
   2  -2   2        483.49        503.12        16.99 o                         
   3  -2   2         23.65         20.13         1.59 o                         
   4  -2   2         28.53         29.48         0.82 o                         
   5  -2   2          1.23          1.52         0.39 o                         
   6  -2   2          1.49          1.47         0.18 o                         
  -7  -1   2          0.19          0.24         0.11 o                         
  -6  -1   2         19.30         17.42         1.12 o                         
  -5  -1   2         12.99         12.91         0.68 o                         
  -4  -1   2         64.25         70.10         6.21 o                         
  -3  -1   2          0.55          0.52         0.32 o                         
  -2  -1   2       1484.15       1559.09        30.94 o                         
  -1  -1   2        170.42        152.41         4.41 o                         
   0  -1   2         82.26         69.17         2.56 o                         
   1  -1   2         22.61         20.02         0.79 o                         
   2  -1   2          1.93          2.61         0.31 o                         
   3  -1   2         54.58         59.82         2.20 o                         
   4  -1   2          7.45          7.50         0.48 o                         
   5  -1   2         14.79         14.61         1.06 o                         
   6  -1   2          0.00          0.20         0.10 o                         
   7  -1   2          1.67          1.25         0.15 o                         
  -7   0   2          7.59          7.27         0.35 o                         
  -6   0   2          0.04          0.13         0.08 o                         
  -5   0   2          4.11          3.28         0.34 o                         
  -4   0   2          6.76          6.15         0.67 o                         
  -3   0   2         93.97        110.84         4.71 o                         
  -2   0   2         95.28        107.28         3.94 o                         
  -1   0   2        473.74        475.23        10.37 o                         
   0   0   2        329.08        316.01         7.08 o                         
   1   0   2          0.00          0.29         0.10 o                         
   2   0   2         38.24         41.21         1.43 o                         
   3   0   2        100.79        107.21         8.29 o                         
   4   0   2        101.92        118.92         5.40 o                         
   5   0   2          0.97          0.60         0.18 o                         
   6   0   2          4.53          5.63         0.64 o                         
   7   0   2          7.03          5.94         0.39 o                         
  -7   1   2          0.20          0.15         0.06 o                         
  -6   1   2          4.80          4.57         0.34 o                         
  -5   1   2          7.79          7.30         0.33 o                         
  -4   1   2         28.55         27.68         1.68 o                         
  -3   1   2         14.78         15.33         0.90 o                         
  -2   1   2       1113.97       1155.44        13.37 o                         
  -1   1   2         87.47         80.02         2.73 o                         
   0   1   2         73.85         66.09         2.20 o                         
   1   1   2         60.97         55.62         1.89 o                         
   2   1   2         10.53          9.38         0.90 o                         
   3   1   2        252.88        290.89         8.02 o                         
   4   1   2         32.14         32.92         2.58 o                         
   5   1   2         38.27         40.91         1.36 o                         
   6   1   2          1.42          1.15         0.22 o                         
   7   1   2          0.94          0.85         0.16 o                         
   8   1   2          0.02          0.03         0.05 o                         
  -7   2   2          0.12          0.33         0.07 o                         
  -6   2   2          0.24          0.30         0.10 o                         
  -5   2   2          0.20          0.09         0.07 o                         
  -4   2   2          3.96          3.62         0.20 o                         
  -3   2   2         39.88         41.81         1.87 o                         
  -2   2   2         22.59         21.85         0.87 o                         
  -1   2   2        191.75        176.62         6.95 o                         
   0   2   2         12.49         11.47         0.49 o                         
   1   2   2          0.01          0.10         0.09 o                         
   2   2   2        287.63        272.45         6.57 o                         
   3   2   2         92.47        113.36         4.23 o                         
   4   2   2         87.70        110.95         4.89 o                         
   5   2   2          0.90          0.75         0.16 o                         
   6   2   2          3.02          3.67         0.39 o                         
   7   2   2          4.61          4.84         0.56 o                         
   8   2   2          0.69          0.53         0.09 o                         
  -6   3   2          0.18          0.16         0.08 o                         
  -5   3   2          0.33          0.27         0.07 o                         
  -4   3   2         44.68         45.68         0.82 o                         
  -3   3   2         14.79         16.73         2.04 o                         
  -2   3   2         85.92         86.29         3.11 o                         
  -1   3   2         25.13         27.15         1.45 o                         
   0   3   2          4.35          3.64         0.45 o                         
   1   3   2          5.97          6.22         0.44 o                         
   2   3   2         35.77         37.14         2.15 o                         
   3   3   2        200.95        245.26        11.82 o                         
   4   3   2         10.46         12.84         1.55 o                         
   5   3   2         12.64         13.48         0.77 o                         
   6   3   2         27.72         27.92         1.53 o                         
   7   3   2          0.24          0.33         0.16 o                         
   8   3   2          1.53          1.31         0.22 o                         
  -6   4   2          0.83          0.84         0.17 o                         
  -5   4   2          0.01         -0.07         0.07 o                         
  -4   4   2          1.36          1.19         0.14 o                         
  -3   4   2          3.29          2.73         0.20 o                         
  -2   4   2          1.60          1.76         0.48 o                         
  -1   4   2         31.96         34.77         1.96 o                         
   0   4   2        100.64        106.68         5.56 o                         
   1   4   2          4.39          4.19         0.46 o                         
   2   4   2        140.55        150.46         6.14 o                         
   3   4   2         38.92         58.76         2.76 o                         
   4   4   2          8.24         10.89         1.12 o                         
   5   4   2          2.66          0.89         0.53 o                         
   6   4   2          0.05         -0.01         0.15 o                         
   7   4   2          0.08         -0.05         0.10 o                         
   8   4   2          0.10          0.05         0.05 o                         
  -5   5   2          0.11          0.08         0.10 o                         
  -4   5   2          7.46          8.36         0.36 o                         
  -3   5   2          4.88          5.38         0.26 o                         
  -2   5   2          0.91          0.66         0.14 o                         
  -1   5   2         54.69         55.94         0.85 o                         
   0   5   2          0.01         -0.39         0.39 o                         
   1   5   2          0.08         -0.22         0.22 o                         
   2   5   2          5.95          5.94         1.23 o                         
   3   5   2         16.18         22.13         2.58 o                         
   4   5   2          7.88          5.68         0.55 o                         
   5   5   2          0.16          0.36         0.15 o                         
   6   5   2         48.87         53.68         2.10 o                         
   7   5   2          0.18          0.12         0.09 o                         
  -4   6   2          0.28          0.46         0.14 o                         
  -3   6   2          0.03          0.03         0.08 o                         
  -2   6   2          6.00          6.70         0.30 o                         
  -1   6   2          9.96         10.67         0.33 o                         
   0   6   2         11.89         12.93         0.36 o                         
   1   6   2          0.09         -0.07         0.08 o                         
   2   6   2          2.79          2.97         0.22 o                         
   3   6   2          8.36          9.64         0.54 o                         
   4   6   2          0.00          0.25         0.16 o                         
   5   6   2          6.70          7.09         0.47 o                         
   6   6   2          0.94          0.92         0.22 o                         
   7   6   2          0.48          0.34         0.08 o                         
  -3   7   2          0.99          1.24         0.20 o                         
  -2   7   2          0.17          0.05         0.08 o                         
  -1   7   2         20.19         22.85         0.63 o                         
   0   7   2          0.00         -0.05         0.07 o                         
   1   7   2          0.47          0.50         0.10 o                         
   2   7   2          0.02         -0.09         0.09 o                         
   3   7   2          0.73          0.72         0.13 o                         
   4   7   2         23.31         23.39         0.60 o                         
   5   7   2          0.02         -0.05         0.06 o                         
   6   7   2         14.10         12.17         0.49 o                         
  -1   8   2          2.61          2.25         0.29 o                         
   0   8   2          0.78          0.93         0.15 o                         
   1   8   2          0.10          0.06         0.06 o                         
   2   8   2          2.16          2.19         0.18 o                         
   3   8   2          0.76          0.81         0.14 o                         
   4   8   2          0.06          0.04         0.12 o                         
   5   8   2          6.02          5.95         0.44 o                         
   2   9   2          0.00          0.01         0.03 o                         
   3   9   2          0.82          0.68         0.12 o                         
  -2  -7   3          5.78          4.86         0.33 o                         
  -1  -7   3          0.35          0.10         0.06 o                         
  -5  -6   3          1.77          1.47         0.12 o                         
  -4  -6   3          1.37          1.53         0.24 o                         
  -3  -6   3         63.29         66.30         1.39 o                         
  -2  -6   3          0.67          0.62         0.08 o                         
  -1  -6   3         12.28         12.34         0.51 o                         
   0  -6   3          0.52          0.49         0.08 o                         
   1  -6   3          0.85          0.99         0.11 o                         
   2  -6   3          0.57          0.55         0.10 o                         
  -6  -5   3          5.75          6.28         0.39 o                         
  -5  -5   3          0.00          0.03         0.08 o                         
  -4  -5   3         11.73         12.64         0.87 o                         
  -3  -5   3          1.68          1.48         0.21 o                         
  -2  -5   3         16.72         17.94         0.77 o                         
  -1  -5   3          3.09          2.98         0.25 o                         
   0  -5   3          5.30          6.17         0.37 o                         
   1  -5   3          1.77          1.81         0.22 o                         
   2  -5   3          0.88          0.76         0.13 o                         
   3  -5   3         21.83         23.92         0.73 o                         
  -6  -4   3          0.53          0.53         0.18 o                         
  -5  -4   3         12.58         14.99         0.96 o                         
  -4  -4   3          3.36          4.11         0.54 o                         
  -3  -4   3         49.30         52.30         1.43 o                         
  -2  -4   3          1.59          1.68         0.22 o                         
  -1  -4   3        126.89        115.85         2.36 o                         
   0  -4   3          0.51          0.37         0.11 o                         
   1  -4   3          5.31          5.26         0.34 o                         
   2  -4   3          2.66          2.70         0.26 o                         
   3  -4   3          0.34          0.32         0.12 o                         
   4  -4   3          2.69          2.91         0.24 o                         
  -7  -3   3         37.06         34.40         1.09 o                         
  -6  -3   3         15.59         16.84         0.68 o                         
  -5  -3   3          0.06          0.23         0.14 o                         
  -4  -3   3          5.58          5.11         0.61 o                         
  -3  -3   3          6.36          6.13         0.57 o                         
  -2  -3   3         48.02         53.13         3.52 o                         
  -1  -3   3         23.32         21.93         2.42 o                         
   0  -3   3         46.51         48.59         3.52 o                         
   1  -3   3          9.60         10.06         0.69 o                         
   2  -3   3          0.02          0.15         0.10 o                         
   3  -3   3         16.14         18.93         0.69 o                         
   4  -3   3          9.97         11.80         0.51 o                         
   5  -3   3          5.24          5.78         0.53 o                         
  -7  -2   3          0.01         -0.03         0.04 o                         
  -6  -2   3          1.74          1.63         0.24 o                         
  -5  -2   3          8.37          7.74         1.42 o                         
  -4  -2   3          7.11          7.37         0.65 o                         
  -3  -2   3         14.29         14.70         1.92 o                         
  -2  -2   3         11.83         11.92         1.50 o                         
  -1  -2   3        549.57        546.96        13.30 o                         
   0  -2   3         10.27          8.07         0.80 o                         
   1  -2   3         12.70         11.73         1.47 o                         
   2  -2   3         10.70         10.26         1.08 o                         
   3  -2   3          0.00         -0.09         0.09 o                         
   4  -2   3         15.63         18.02         0.69 o                         
   5  -2   3          0.35          0.48         0.20 o                         
   6  -2   3          1.16          1.04         0.22 o                         
  -7  -1   3         17.73         19.64         0.81 o                         
  -6  -1   3          2.19          2.09         0.29 o                         
  -5  -1   3          0.06          0.05         0.10 o                         
  -4  -1   3          2.16          1.96         0.76 o                         
  -3  -1   3         17.25         16.90         1.97 o                         
  -2  -1   3        118.43        120.21         4.97 o                         
  -1  -1   3         66.92         66.61         3.19 o                         
   0  -1   3        146.07        139.95         4.68 o                         
   1  -1   3          6.51          4.68         0.45 o                         
   2  -1   3          0.89          0.19         0.23 o                         
   3  -1   3          8.32          6.36         1.18 o                         
   4  -1   3         27.76         32.06         0.87 o                         
   5  -1   3         10.43         10.37         0.75 o                         
   6  -1   3          0.18          0.11         0.10 o                         
   7  -1   3          0.14          0.08         0.06 o                         
  -7   0   3          0.02          0.04         0.05 o                         
  -6   0   3          2.32          1.65         0.21 o                         
  -5   0   3          0.77          1.29         0.32 o                         
  -4   0   3          9.91         10.43         1.01 o                         
  -3   0   3        243.59        269.43         8.76 o                         
  -2   0   3         28.30         30.34         2.17 o                         
  -1   0   3        431.30        451.32        10.79 o                         
   0   0   3         16.70         14.90         1.23 o                         
   1   0   3          3.06          2.65         0.29 o                         
   2   0   3          8.86          9.31         0.59 o                         
   3   0   3          8.75          8.85         1.26 o                         
   4   0   3         50.32         61.94         3.96 o                         
   5   0   3          1.37          0.85         0.21 o                         
   6   0   3          2.51          3.05         0.48 o                         
   7   0   3          4.49          4.63         0.66 o                         
  -7   1   3          2.20          1.89         0.20 o                         
  -6   1   3          5.46          4.01         0.26 o                         
  -5   1   3          0.50          0.40         0.10 o                         
  -4   1   3          4.79          3.69         0.23 o                         
  -3   1   3         20.70         20.74         1.13 o                         
  -2   1   3         61.35         61.07         3.06 o                         
  -1   1   3          3.07          2.66         0.56 o                         
   0   1   3        120.97        109.77         3.66 o                         
   1   1   3        395.43        350.98        10.02 o                         
   2   1   3          7.61          8.11         0.93 o                         
   3   1   3         95.84        100.52         4.28 o                         
   4   1   3         28.05         38.61         2.92 o                         
   5   1   3          4.94          5.11         0.43 o                         
   6   1   3          0.51          0.87         0.28 o                         
   7   1   3          0.06         -0.03         0.09 o                         
  -7   2   3          0.17          0.14         0.06 o                         
  -6   2   3          2.83          2.96         0.25 o                         
  -5   2   3          3.86          3.91         0.25 o                         
  -4   2   3          1.70          1.37         0.14 o                         
  -3   2   3        123.60        130.15         5.87 o                         
  -2   2   3         21.22         20.02         1.24 o                         
  -1   2   3          5.63          5.75         0.58 o                         
   0   2   3        403.95        388.69         8.44 o                         
   1   2   3          1.78          1.29         0.18 o                         
   2   2   3          2.12          1.55         0.28 o                         
   3   2   3         25.50         29.16         2.04 o                         
   4   2   3         34.14         43.17         2.97 o                         
   5   2   3          1.32          1.03         0.15 o                         
   6   2   3          0.50          0.43         0.11 o                         
   7   2   3         20.26         20.89         0.79 o                         
   8   2   3          0.01          0.12         0.07 o                         
  -6   3   3         10.19          9.92         0.48 o                         
  -5   3   3          1.95          2.01         0.19 o                         
  -4   3   3          0.51          0.42         0.10 o                         
  -3   3   3          7.84          7.54         0.29 o                         
  -2   3   3          0.16          0.29         0.28 o                         
  -1   3   3         71.06         73.87         3.72 o                         
   0   3   3         28.00         28.89         1.18 o                         
   1   3   3        367.30        390.13         5.42 o                         
   2   3   3         37.95         37.85         3.87 o                         
   3   3   3         16.30         17.85         1.21 o                         
   4   3   3         15.38         25.26         2.20 o                         
   5   3   3          0.01          0.09         0.06 o                         
   6   3   3          2.74          2.47         0.24 o                         
   7   3   3          1.63          1.62         0.32 o                         
   8   3   3          0.06          0.13         0.05 o                         
  -6   4   3          2.46          2.54         0.26 o                         
  -5   4   3          0.00         -0.10         0.10 o                         
  -4   4   3          0.03         -0.07         0.07 o                         
  -3   4   3          3.20          3.42         0.17 o                         
  -2   4   3         13.88         15.87         1.60 o                         
  -1   4   3          2.86          2.02         0.70 o                         
   0   4   3        292.64        288.42        13.61 o                         
   1   4   3          0.01          0.06         0.14 o                         
   2   4   3          7.55          7.13         1.22 o                         
   3   4   3          2.70          2.90         0.79 o                         
   4   4   3          1.42          0.21         0.30 o                         
   5   4   3         38.55         28.96         1.64 o                         
   6   4   3          0.20          0.40         0.13 o                         
   7   4   3         22.65         23.60         1.24 o                         
   8   4   3          0.65          0.79         0.15 o                         
  -5   5   3          0.70          0.62         0.17 o                         
  -4   5   3          5.35          5.85         0.31 o                         
  -3   5   3          1.62          1.32         0.11 o                         
  -2   5   3          1.79          1.25         0.10 o                         
  -1   5   3         60.77         60.15         0.97 o                         
   0   5   3          8.49          9.54         1.05 o                         
   1   5   3         11.69         17.34         2.02 o                         
   2   5   3         11.91         11.67         1.75 o                         
   3   5   3         19.69         23.02         2.64 o                         
   4   5   3          3.96          4.55         1.06 o                         
   5   5   3          0.03          0.11         0.15 o                         
   6   5   3          6.57          6.03         0.43 o                         
   7   5   3          0.99          0.97         0.24 o                         
  -4   6   3          0.34          0.16         0.07 o                         
  -3   6   3          0.76          0.66         0.10 o                         
  -2   6   3          5.59          6.16         0.24 o                         
  -1   6   3          0.03          0.03         0.06 o                         
   0   6   3         64.36         67.11         0.99 o                         
   1   6   3          2.18          2.17         0.15 o                         
   2   6   3          2.62          2.93         0.22 o                         
   3   6   3          0.72          0.54         0.21 o                         
   4   6   3         17.75         17.52         1.14 o                         
   5   6   3         56.83         54.30         2.08 o                         
   6   6   3          0.29          0.37         0.24 o                         
   7   6   3          1.94          0.88         0.14 o                         
  -2   7   3          0.21          0.20         0.09 o                         
  -1   7   3         13.20         14.88         0.56 o                         
   0   7   3          2.43          2.99         0.20 o                         
   1   7   3         21.20         25.69         0.61 o                         
   2   7   3          4.84          4.73         0.25 o                         
   3   7   3         24.11         26.41         0.68 o                         
   4   7   3          0.78          0.71         0.10 o                         
   5   7   3          1.13          0.96         0.11 o                         
   6   7   3          6.04          5.28         0.22 o                         
  -1   8   3          0.22         -0.02         0.09 o                         
   0   8   3          8.64          9.55         0.38 o                         
   1   8   3          4.17          4.91         0.29 o                         
   2   8   3          1.25          1.33         0.21 o                         
   3   8   3          0.17          0.10         0.06 o                         
   4   8   3          5.70          5.96         0.53 o                         
   5   8   3         21.31         18.88         0.84 o                         
   2   9   3          2.43          1.95         0.16 o                         
   3   9   3          3.88          2.95         0.21 o                         
  -3  -6   4          0.76          0.65         0.09 o                         
  -2  -6   4          0.69          0.58         0.09 o                         
  -1  -6   4          5.49          4.92         0.27 o                         
   0  -6   4          0.54          0.53         0.09 o                         
   1  -6   4          0.75          0.60         0.11 o                         
  -5  -5   4          0.80          0.72         0.11 o                         
  -4  -5   4          1.91          2.54         0.33 o                         
  -3  -5   4          0.35          0.21         0.12 o                         
  -2  -5   4          0.71          0.58         0.10 o                         
  -1  -5   4          5.34          5.01         0.26 o                         
   0  -5   4         22.28         21.26         0.56 o                         
   1  -5   4          0.11          0.11         0.06 o                         
   2  -5   4          0.38          0.46         0.08 o                         
   3  -5   4          1.05          1.11         0.16 o                         
  -6  -4   4         23.06         26.57         0.67 o                         
  -5  -4   4          1.68          2.25         0.24 o                         
  -4  -4   4          0.15          0.21         0.15 o                         
  -3  -4   4          0.06         -0.02         0.10 o                         
  -2  -4   4          4.50          4.02         0.37 o                         
  -1  -4   4         17.07         16.83         0.61 o                         
   0  -4   4          3.70          3.86         0.33 o                         
   1  -4   4          5.69          6.68         0.38 o                         
   2  -4   4          0.33          0.34         0.10 o                         
   3  -4   4          0.23          0.31         0.09 o                         
   4  -4   4          0.47          0.41         0.11 o                         
  -6  -3   4          0.07         -0.01         0.05 o                         
  -5  -3   4          3.24          3.35         0.33 o                         
  -4  -3   4          0.63          0.60         0.21 o                         
  -3  -3   4          1.35          1.05         0.18 o                         
  -2  -3   4         34.22         34.24         1.12 o                         
  -1  -3   4         13.54         13.15         0.63 o                         
   0  -3   4         52.22         47.31         2.39 o                         
   1  -3   4          1.25          1.52         0.17 o                         
   2  -3   4          0.03         -0.03         0.12 o                         
   3  -3   4          2.79          2.84         0.25 o                         
   4  -3   4          0.10          0.00         0.08 o                         
   5  -3   4          1.94          1.91         0.26 o                         
  -7  -2   4          0.01          0.10         0.07 o                         
  -6  -2   4          9.43         11.76         0.60 o                         
  -5  -2   4          6.44          5.66         0.43 o                         
  -4  -2   4          0.51          0.41         0.16 o                         
  -3  -2   4          4.09          3.75         0.45 o                         
  -2  -2   4         17.38         15.35         1.93 o                         
  -1  -2   4         34.63         28.50         2.46 o                         
   0  -2   4          4.33          3.04         0.56 o                         
   1  -2   4         18.80         16.12         1.87 o                         
   2  -2   4         22.73         25.58         0.78 o                         
   3  -2   4          0.75          0.72         0.13 o                         
   4  -2   4          0.65          0.55         0.13 o                         
   5  -2   4          4.66          6.20         0.58 o                         
   6  -2   4          0.44          0.25         0.09 o                         
  -7  -1   4          0.33          0.21         0.05 o                         
  -6  -1   4          0.20          0.15         0.08 o                         
  -5  -1   4          4.98          3.50         0.38 o                         
  -4  -1   4         23.89         29.57         1.62 o                         
  -3  -1   4          9.18          9.07         1.56 o                         
  -2  -1   4        130.15        134.83         5.87 o                         
  -1  -1   4         16.50         17.55         1.80 o                         
   0  -1   4         15.44         14.71         1.57 o                         
   1  -1   4         61.18         58.78         4.19 o                         
   2  -1   4          2.36          2.35         0.49 o                         
   3  -1   4          0.45          0.63         0.14 o                         
   4  -1   4          0.08          0.02         0.07 o                         
   5  -1   4          3.27          3.30         0.41 o                         
   6  -1   4          0.12          0.13         0.11 o                         
  -7   0   4          0.46          0.54         0.10 o                         
  -6   0   4          0.29          0.51         0.11 o                         
  -5   0   4         49.78         42.84         1.15 o                         
  -4   0   4          0.87          0.95         0.26 o                         
  -3   0   4          0.16          0.27         0.28 o                         
  -2   0   4         28.08         26.90         2.36 o                         
  -1   0   4          6.54          5.73         0.98 o                         
   0   0   4         33.48         35.73         2.37 o                         
   1   0   4         18.13         17.78         1.07 o                         
   2   0   4        150.10        157.63         4.21 o                         
   3   0   4          4.00          2.34         0.49 o                         
   4   0   4          0.54          0.70         0.17 o                         
   5   0   4          3.27          3.91         0.40 o                         
   6   0   4          0.04          0.09         0.09 o                         
   7   0   4          0.34          0.36         0.12 o                         
  -7   1   4          0.29          0.11         0.06 o                         
  -6   1   4          1.98          1.91         0.17 o                         
  -5   1   4          6.63          5.52         0.40 o                         
  -4   1   4         14.65         15.22         0.61 o                         
  -3   1   4          9.66          8.55         1.04 o                         
  -2   1   4         13.31         15.12         1.67 o                         
  -1   1   4         34.75         33.10         2.32 o                         
   0   1   4         12.67         10.86         1.22 o                         
   1   1   4        409.54        396.70        15.52 o                         
   2   1   4          4.09          4.46         0.57 o                         
   3   1   4          4.92          3.65         0.59 o                         
   4   1   4          0.21          0.16         0.08 o                         
   5   1   4          0.00          0.05         0.09 o                         
   6   1   4          4.90          7.16         0.69 o                         
   7   1   4          0.19          0.10         0.08 o                         
  -6   2   4          0.00          0.04         0.04 o                         
  -5   2   4         45.51         42.03         1.03 o                         
  -4   2   4          1.46          1.16         0.15 o                         
  -3   2   4         19.72         20.26         0.80 o                         
  -2   2   4         12.05          9.06         0.94 o                         
  -1   2   4         26.40         28.33         1.53 o                         
   0   2   4        320.35        334.86         6.29 o                         
   1   2   4          3.76          4.38         0.39 o                         
   2   2   4         91.33        108.62         4.00 o                         
   3   2   4         28.65         28.13         1.58 o                         
   4   2   4         18.21         19.10         2.04 o                         
   5   2   4          1.01          1.22         0.17 o                         
   6   2   4          0.03         -0.01         0.10 o                         
   7   2   4          1.79          1.64         0.39 o                         
  -6   3   4          2.25          2.27         0.20 o                         
  -5   3   4          6.95          7.60         0.42 o                         
  -4   3   4          5.05          5.04         0.26 o                         
  -3   3   4          4.65          4.42         0.21 o                         
  -2   3   4         35.52         35.95         3.03 o                         
  -1   3   4         69.89         68.10         4.91 o                         
   0   3   4          7.92          4.27         0.55 o                         
   1   3   4        357.41        340.50         8.19 o                         
   2   3   4          2.51          2.31         0.42 o                         
   3   3   4          7.43          8.22         1.34 o                         
   4   3   4          3.20          2.48         0.52 o                         
   5   3   4         18.27         18.45         0.88 o                         
   6   3   4         31.56         32.59         1.25 o                         
   7   3   4          0.01         -0.04         0.06 o                         
  -5   4   4         10.64         11.41         0.53 o                         
  -4   4   4          0.00          0.00         0.08 o                         
  -3   4   4         35.67         37.28         0.73 o                         
  -2   4   4          2.79          2.22         0.15 o                         
  -1   4   4         28.21         28.88         2.67 o                         
   0   4   4        213.70        219.88         7.56 o                         
   1   4   4          1.48          1.73         0.34 o                         
   2   4   4         29.79         23.39         1.47 o                         
   3   4   4         22.79         25.13         2.50 o                         
   4   4   4         81.30         88.80         1.86 o                         
   5   4   4          0.52          0.43         0.19 o                         
   6   4   4          1.49          1.05         0.19 o                         
   7   4   4          3.69          3.46         0.27 o                         
  -5   5   4          2.00          1.81         0.23 o                         
  -4   5   4         27.72         34.28         1.92 o                         
  -3   5   4          4.05          4.47         0.22 o                         
  -2   5   4         22.62         25.23         0.50 o                         
  -1   5   4         33.78         35.97         0.55 o                         
   0   5   4          0.01          0.02         0.06 o                         
   1   5   4         70.77         78.17         4.45 o                         
   2   5   4         25.38         24.79         2.56 o                         
   3   5   4          1.48          1.18         0.13 o                         
   4   5   4          8.16          8.25         0.50 o                         
   5   5   4         32.90         33.25         1.58 o                         
   6   5   4         42.82         44.97         2.78 o                         
   7   5   4          0.47          0.60         0.21 o                         
  -4   6   4          1.07          0.76         0.17 o                         
  -3   6   4         16.72         18.47         0.50 o                         
  -2   6   4          1.41          1.43         0.11 o                         
  -1   6   4          3.05          2.95         0.17 o                         
   0   6   4         29.96         31.52         0.64 o                         
   1   6   4          0.52          0.54         0.09 o                         
   2   6   4        163.99        169.77         1.98 o                         
   3   6   4         12.01         12.39         0.45 o                         
   4   6   4         41.83         45.89         1.31 o                         
   5   6   4          0.77          0.47         0.21 o                         
   6   6   4          2.59          2.60         0.27 o                         
   7   6   4          3.66          3.11         0.43 o                         
  -2   7   4          1.24          1.34         0.14 o                         
  -1   7   4          5.55          5.53         0.21 o                         
   0   7   4          0.00         -0.05         0.05 o                         
   1   7   4          6.58          6.94         0.30 o                         
   2   7   4         27.14         29.94         0.59 o                         
   3   7   4          0.53          0.44         0.09 o                         
   4   7   4          1.15          1.28         0.16 o                         
   5   7   4          9.36          9.30         0.54 o                         
   6   7   4         14.67         13.73         0.70 o                         
  -1   8   4          0.01          0.76         0.13 o                         
   0   8   4          1.17          0.93         0.11 o                         
   1   8   4          0.82          0.53         0.08 o                         
   2   8   4         95.08        106.89         1.74 o                         
   3   8   4          3.26          2.79         0.20 o                         
   4   8   4          2.69          2.24         0.17 o                         
   5   8   4          0.70          0.62         0.15 o                         
   1   9   4          0.18          0.80         0.93 o                         
   2   9   4         10.00          9.47         0.35 o                         
   3   9   4          0.31          0.12         0.06 o                         
  -4  -5   5          0.68          0.39         0.10 o                         
  -3  -5   5          1.07          0.85         0.10 o                         
  -2  -5   5          0.17          0.08         0.04 o                         
  -1  -5   5          1.10          0.94         0.09 o                         
   0  -5   5          2.89          2.33         0.16 o                         
   1  -5   5          0.18          0.09         0.07 o                         
  -5  -4   5          0.00          0.01         0.09 o                         
  -4  -4   5          2.75          3.07         0.26 o                         
  -3  -4   5          3.33          3.82         0.45 o                         
  -2  -4   5          0.00          0.07         0.05 o                         
  -1  -4   5          3.90          4.33         0.28 o                         
   0  -4   5          4.29          3.93         0.26 o                         
   1  -4   5          2.54          2.24         0.25 o                         
   2  -4   5          2.17          2.45         0.20 o                         
   3  -4   5          0.30          0.10         0.05 o                         
  -6  -3   5          0.17          0.20         0.08 o                         
  -5  -3   5          1.28          1.95         0.21 o                         
  -4  -3   5         21.68         22.45         0.87 o                         
  -3  -3   5          3.16          4.03         0.51 o                         
  -2  -3   5          0.00         -0.11         0.11 o                         
  -1  -3   5          3.53          3.39         0.35 o                         
   0  -3   5          2.78          2.47         0.23 o                         
   1  -3   5          0.31          0.30         0.09 o                         
   2  -3   5          4.23          4.20         0.35 o                         
   3  -3   5          3.86          4.67         0.28 o                         
   4  -3   5          0.06          0.17         0.07 o                         
  -6  -2   5          0.28          0.20         0.06 o                         
  -5  -2   5          1.76          1.53         0.27 o                         
  -4  -2   5          5.03          4.47         0.31 o                         
  -3  -2   5         14.17         16.34         1.07 o                         
  -2  -2   5          3.45          3.38         0.31 o                         
  -1  -2   5          1.19          1.45         0.18 o                         
   0  -2   5          5.61          6.50         0.36 o                         
   1  -2   5          0.09          0.04         0.08 o                         
   2  -2   5         24.36         24.88         1.07 o                         
   3  -2   5          1.48          1.69         0.25 o                         
   4  -2   5          0.03          0.00         0.07 o                         
   5  -2   5          0.38          0.45         0.16 o                         
  -6  -1   5          3.32          2.90         0.23 o                         
  -5  -1   5          0.42          0.31         0.11 o                         
  -4  -1   5         75.74         69.37         2.77 o                         
  -3  -1   5          2.44          2.13         0.21 o                         
  -2  -1   5         12.08         12.19         0.79 o                         
  -1  -1   5          4.12          2.96         0.88 o                         
   0  -1   5          3.41          2.51         1.12 o                         
   1  -1   5         36.61         33.78         0.99 o                         
   2  -1   5          5.16          5.29         0.33 o                         
   3  -1   5          7.11          7.60         0.42 o                         
   4  -1   5          1.62          1.46         0.18 o                         
   5  -1   5          2.96          3.96         0.35 o                         
   6  -1   5          0.03         -0.05         0.05 o                         
  -6   0   5          0.75          0.80         0.12 o                         
  -5   0   5          8.20          8.90         0.40 o                         
  -4   0   5          8.39          6.57         0.42 o                         
  -3   0   5          0.08          0.14         0.09 o                         
  -2   0   5         13.85         11.94         1.76 o                         
  -1   0   5         52.76         50.90         3.47 o                         
   0   0   5         33.37         35.55         2.75 o                         
   1   0   5          1.65          0.90         0.42 o                         
   2   0   5         98.68         99.25         4.87 o                         
   3   0   5          0.07         -0.03         0.07 o                         
   4   0   5          1.23          1.49         0.20 o                         
   5   0   5          1.37          1.73         0.26 o                         
   6   0   5          0.81          1.26         0.26 o                         
  -6   1   5          6.80          6.50         0.32 o                         
  -5   1   5          0.34          0.49         0.10 o                         
  -4   1   5         56.67         49.10         1.50 o                         
  -3   1   5          0.03          0.12         0.09 o                         
  -2   1   5         84.29         84.36         4.70 o                         
  -1   1   5          0.83          0.30         0.34 o                         
   0   1   5         69.20         69.46         3.81 o                         
   1   1   5        212.05        216.67         7.41 o                         
   2   1   5          1.30          1.74         0.42 o                         
   3   1   5          5.31          4.89         0.35 o                         
   4   1   5         14.04         14.44         0.74 o                         
   5   1   5         21.98         25.49         1.01 o                         
   6   1   5          0.02         -0.09         0.09 o                         
  -6   2   5          0.57          0.53         0.08 o                         
  -5   2   5          6.93          7.72         0.42 o                         
  -4   2   5         11.77         10.86         0.41 o                         
  -3   2   5        101.27        101.81         2.20 o                         
  -2   2   5         12.11         10.67         1.17 o                         
  -1   2   5        181.82        172.92         4.80 o                         
   0   2   5        114.57        131.57         3.83 o                         
   1   2   5          0.52          0.09         0.13 o                         
   2   2   5        100.16        107.66         4.94 o                         
   3   2   5         15.91         16.71         1.33 o                         
   4   2   5          1.63          1.67         0.24 o                         
   5   2   5          5.70          6.05         0.58 o                         
   6   2   5          8.90          9.59         0.53 o                         
   7   2   5          8.07          7.28         0.47 o                         
  -6   3   5          3.07          2.55         0.26 o                         
  -5   3   5          0.14          0.06         0.06 o                         
  -4   3   5          5.34          4.45         0.25 o                         
  -3   3   5          5.40          4.64         0.26 o                         
  -2   3   5         99.00         88.83         2.16 o                         
  -1   3   5          0.60          0.39         0.54 o                         
   0   3   5         65.56         63.12         3.49 o                         
   1   3   5        158.42        156.65         7.15 o                         
   2   3   5          1.18          1.20         0.49 o                         
   3   3   5        193.65        196.34         7.48 o                         
   4   3   5         20.96         23.53         0.87 o                         
   5   3   5         40.73         43.47         1.07 o                         
   6   3   5          0.06         -0.01         0.06 o                         
   7   3   5          1.19          0.68         0.16 o                         
  -5   4   5          1.34          1.56         0.19 o                         
  -4   4   5          3.59          3.55         0.24 o                         
  -3   4   5        178.96        197.69         2.88 o                         
  -2   4   5          6.02          6.55         0.30 o                         
  -1   4   5         57.41         59.99         1.09 o                         
   0   4   5         63.15         68.56         4.05 o                         
   1   4   5          0.15         -0.18         0.26 o                         
   2   4   5         23.16         22.63         2.11 o                         
   3   4   5         73.41         75.86         1.78 o                         
   4   4   5          0.01         -0.03         0.08 o                         
   5   4   5          6.48          7.62         0.72 o                         
   6   4   5         13.70         16.26         1.26 o                         
   7   4   5         10.44         10.37         0.44 o                         
  -4   5   5          1.30          1.06         0.23 o                         
  -3   5   5         10.04         10.08         0.37 o                         
  -2   5   5         38.03         40.08         0.84 o                         
  -1   5   5          3.27          2.96         0.19 o                         
   0   5   5          6.02          5.55         0.26 o                         
   1   5   5         11.42         12.14         0.40 o                         
   2   5   5          0.52          0.47         0.06 o                         
   3   5   5        368.36        364.68         4.00 o                         
   4   5   5          9.74         11.04         0.63 o                         
   5   5   5         11.55         13.12         0.96 o                         
   6   5   5          0.67          0.78         0.16 o                         
   7   5   5          0.86          0.68         0.11 o                         
  -4   6   5          0.01          0.10         0.07 o                         
  -3   6   5         76.07         93.71         1.49 o                         
  -2   6   5          1.44          1.52         0.19 o                         
  -1   6   5          0.44          0.25         0.09 o                         
   0   6   5          7.80          8.68         0.35 o                         
   1   6   5          1.66          1.63         0.15 o                         
   2   6   5          1.37          1.26         0.15 o                         
   3   6   5         68.64         68.19         1.40 o                         
   4   6   5          0.05          0.02         0.05 o                         
   5   6   5          0.30          0.43         0.20 o                         
   6   6   5          3.41          3.70         0.50 o                         
   7   6   5          2.82          2.20         0.36 o                         
  -2   7   5          7.56          8.76         0.36 o                         
  -1   7   5          3.45          3.61         0.22 o                         
   0   7   5          0.09          0.09         0.05 o                         
   1   7   5          0.37          0.38         0.09 o                         
   2   7   5          1.31          1.31         0.15 o                         
   3   7   5        170.06        186.06         2.72 o                         
   4   7   5          0.32          0.28         0.12 o                         
   5   7   5          0.33          0.47         0.18 o                         
   6   7   5          0.69          1.09         0.15 o                         
  -1   8   5          1.92          3.79         1.87 o                         
   0   8   5          0.49          0.44         0.09 o                         
   1   8   5          2.61          2.74         0.21 o                         
   2   8   5          0.00          0.11         0.08 o                         
   3   8   5         20.47         20.75         0.60 o                         
   4   8   5          0.03          0.06         0.07 o                         
   5   8   5          0.89          0.73         0.16 o                         
   1   9   5          0.51          0.31         0.08 o                         
   2   9   5          2.09          1.46         0.13 o                         
   3   9   5         25.28         22.56         0.80 o                         
  -4  -4   6          0.20          0.09         0.05 o                         
  -3  -4   6         12.23         12.09         0.65 o                         
  -2  -4   6          2.47          2.70         0.32 o                         
  -1  -4   6          1.38          1.23         0.22 o                         
   0  -4   6          0.02          0.00         0.05 o                         
   1  -4   6          0.08          0.03         0.06 o                         
   2  -4   6          0.35          0.26         0.09 o                         
  -5  -3   6          0.43          0.27         0.09 o                         
  -4  -3   6          2.54          2.52         0.27 o                         
  -3  -3   6          4.66          4.19         0.62 o                         
  -2  -3   6          0.17          0.06         0.12 o                         
  -1  -3   6          2.68          2.97         0.43 o                         
   0  -3   6          5.98          5.81         0.58 o                         
   1  -3   6          0.99          0.88         0.12 o                         
   2  -3   6          0.05         -0.06         0.06 o                         
   3  -3   6          5.19          4.25         0.62 o                         
  -5  -2   6          5.83          5.24         0.44 o                         
  -4  -2   6          0.12          0.21         0.07 o                         
  -3  -2   6         31.32         29.79         0.98 o                         
  -2  -2   6          0.52          0.46         0.11 o                         
  -1  -2   6         21.13         20.87         2.21 o                         
   0  -2   6          0.10          0.11         0.18 o                         
   1  -2   6          2.86          2.68         0.29 o                         
   2  -2   6          7.81          7.68         0.33 o                         
   3  -2   6          1.72          1.47         0.16 o                         
   4  -2   6          0.72          0.69         0.09 o                         
  -6  -1   6          0.56          0.44         0.07 o                         
  -5  -1   6          1.73          2.01         0.24 o                         
  -4  -1   6          8.92          9.61         0.55 o                         
  -3  -1   6          9.70          9.19         0.45 o                         
  -2  -1   6         47.86         49.17         1.82 o                         
  -1  -1   6         12.60         12.09         0.63 o                         
   0  -1   6         53.21         50.49         1.32 o                         
   1  -1   6          9.75          9.18         0.56 o                         
   2  -1   6          0.03          0.08         0.08 o                         
   3  -1   6         15.01         15.37         0.78 o                         
   4  -1   6          0.74          0.70         0.11 o                         
   5  -1   6          0.48          0.56         0.11 o                         
  -6   0   6          2.25          2.48         0.19 o                         
  -5   0   6         11.47         11.25         0.57 o                         
  -4   0   6          0.03          0.27         0.12 o                         
  -3   0   6         13.21         11.74         0.67 o                         
  -2   0   6          5.06          3.59         0.27 o                         
  -1   0   6         81.81         78.67         1.42 o                         
   0   0   6          0.60          0.58         0.14 o                         
   1   0   6         26.20         23.64         0.85 o                         
   2   0   6         32.77         31.23         1.72 o                         
   3   0   6          0.79          1.27         0.34 o                         
   4   0   6         25.67         33.13         2.01 o                         
   5   0   6          7.76          9.02         0.65 o                         
   6   0   6          4.77          4.69         0.34 o                         
  -6   1   6          1.37          1.32         0.14 o                         
  -5   1   6          1.25          1.63         0.17 o                         
  -4   1   6          5.26          5.73         0.37 o                         
  -3   1   6         16.46         15.66         0.80 o                         
  -2   1   6        332.04        337.33         4.92 o                         
  -1   1   6          9.91          9.51         0.71 o                         
   0   1   6         93.58         91.91         5.55 o                         
   1   1   6         39.10         40.93         1.13 o                         
   2   1   6          0.01         -0.01         0.06 o                         
   3   1   6         13.99         16.16         0.78 o                         
   4   1   6         17.09         20.69         0.92 o                         
   5   1   6          0.68          0.69         0.16 o                         
   6   1   6          1.14          1.21         0.17 o                         
  -5   2   6          4.15          3.77         0.25 o                         
  -4   2   6          0.13          0.04         0.05 o                         
  -3   2   6          3.12          2.88         0.27 o                         
  -2   2   6         31.08         28.51         1.17 o                         
  -1   2   6         91.13         85.21         2.20 o                         
   0   2   6          0.31          0.03         0.34 o                         
   1   2   6         25.16         24.45         2.45 o                         
   2   2   6         16.81         17.35         0.60 o                         
   3   2   6          0.59          0.65         0.12 o                         
   4   2   6        150.09        170.41         3.23 o                         
   5   2   6         10.41         12.72         0.67 o                         
   6   2   6          4.10          3.50         0.74 o                         
  -5   3   6          0.03         -0.05         0.09 o                         
  -4   3   6          0.03          0.02         0.05 o                         
  -3   3   6          6.90          6.96         0.36 o                         
  -2   3   6        445.33        450.02         4.87 o                         
  -1   3   6          1.19          1.12         0.22 o                         
   0   3   6         15.78         16.94         0.86 o                         
   1   3   6         24.14         24.71         2.41 o                         
   2   3   6          1.87          2.37         0.27 o                         
   3   3   6          4.15          4.34         0.26 o                         
   4   3   6         61.32         63.52         1.67 o                         
   5   3   6          0.00         -0.06         0.09 o                         
   6   3   6          0.47          0.60         0.19 o                         
   7   3   6          1.82          1.92         0.22 o                         
  -5   4   6          0.10          0.04         0.08 o                         
  -4   4   6          0.09          0.12         0.06 o                         
  -3   4   6         19.74         22.85         0.79 o                         
  -2   4   6         27.56         28.39         0.67 o                         
  -1   4   6         35.01         31.72         0.62 o                         
   0   4   6         10.16          8.45         0.42 o                         
   1   4   6          0.09          0.02         0.08 o                         
   2   4   6          1.86          1.66         0.22 o                         
   3   4   6          0.36          0.15         0.08 o                         
   4   4   6        241.56        271.99         4.57 o                         
   5   4   6          1.88          1.81         0.38 o                         
   6   4   6          0.05         -0.05         0.07 o                         
   7   4   6          0.58          0.87         0.16 o                         
  -4   5   6          0.78          0.65         0.10 o                         
  -3   5   6          0.01          0.10         0.07 o                         
  -2   5   6        158.97        181.80         3.18 o                         
  -1   5   6          0.13          0.13         0.07 o                         
   0   5   6          6.35          5.24         0.23 o                         
   1   5   6          2.00          1.63         0.17 o                         
   2   5   6          7.84          8.53         0.38 o                         
   3   5   6          0.71          0.72         0.11 o                         
   4   5   6         57.71         59.48         1.77 o                         
   5   5   6          0.06          0.13         0.12 o                         
   6   5   6          0.55          0.51         0.12 o                         
   7   5   6          0.14          0.03         0.05 o                         
  -3   6   6          9.16         10.87         0.48 o                         
  -2   6   6          5.67          6.12         0.35 o                         
  -1   6   6          7.48          7.26         0.31 o                         
   0   6   6         13.27         13.67         0.44 o                         
   1   6   6          4.48          4.48         0.28 o                         
   2   6   6          7.62          8.24         0.38 o                         
   3   6   6          0.37          0.34         0.08 o                         
   4   6   6        101.03        106.37         2.16 o                         
   5   6   6          1.62          2.18         0.36 o                         
   6   6   6          5.05          7.47         0.40 o                         
  -2   7   6         18.10         20.11         0.62 o                         
  -1   7   6          1.77          1.88         0.17 o                         
   0   7   6         13.01         15.97         0.70 o                         
   1   7   6          0.04         -0.05         0.07 o                         
   2   7   6          6.97          7.23         0.33 o                         
   3   7   6          0.45          0.33         0.09 o                         
   4   7   6         14.06         13.79         0.48 o                         
   5   7   6          0.07          0.03         0.11 o                         
   6   7   6          2.75          2.69         0.21 o                         
  -1   8   6          0.86          1.38         0.20 o                         
   0   8   6          3.84          3.86         0.18 o                         
   1   8   6          2.22          2.35         0.18 o                         
   2   8   6          1.02          0.79         0.25 o                         
   3   8   6          0.63          0.52         0.09 o                         
   4   8   6          8.42          7.39         0.35 o                         
   5   8   6          5.38          6.40         0.36 o                         
   2   9   6          1.38          0.96         0.14 o                         
  -3  -3   7          0.11          0.03         0.05 o                         
  -2  -3   7          3.91          3.95         0.37 o                         
  -1  -3   7          0.49          0.45         0.14 o                         
   0  -3   7         11.39         10.23         0.44 o                         
   1  -3   7          0.27          0.24         0.05 o                         
   2  -3   7          0.46          0.48         0.11 o                         
  -4  -2   7          1.36          0.99         0.10 o                         
  -3  -2   7          2.01          2.09         0.20 o                         
  -2  -2   7          5.62          5.27         0.35 o                         
  -1  -2   7         64.93         69.44         4.40 o                         
   0  -2   7          8.13          8.42         1.36 o                         
   1  -2   7          9.76         10.34         0.52 o                         
   2  -2   7          1.73          1.36         0.13 o                         
   3  -2   7          0.01         -0.01         0.05 o                         
  -5  -1   7          0.79          0.79         0.09 o                         
  -4  -1   7          5.10          4.11         0.31 o                         
  -3  -1   7          0.09          0.03         0.05 o                         
  -2  -1   7          0.10          0.15         0.09 o                         
  -1  -1   7         13.39         13.24         0.68 o                         
   0  -1   7         33.16         34.74         1.13 o                         
   1  -1   7          0.04         -0.06         0.08 o                         
   2  -1   7          3.14          3.29         0.32 o                         
   3  -1   7          1.90          1.52         0.16 o                         
   4  -1   7          0.01         -0.04         0.08 o                         
  -5   0   7          2.41          2.76         0.17 o                         
  -4   0   7          0.57          0.74         0.10 o                         
  -3   0   7          0.06          0.11         0.06 o                         
  -2   0   7         11.27         10.96         0.48 o                         
  -1   0   7        274.94        281.16         3.75 o                         
   0   0   7          4.55          4.16         0.37 o                         
   1   0   7          6.81          7.06         0.51 o                         
   2   0   7          6.12          6.24         0.48 o                         
   3   0   7          0.23          0.16         0.08 o                         
   4   0   7          1.89          2.29         0.38 o                         
   5   0   7          5.84          7.50         0.36 o                         
  -5   1   7          2.42          3.91         0.21 o                         
  -4   1   7          0.56          0.49         0.10 o                         
  -3   1   7          0.00         -0.01         0.14 o                         
  -2   1   7         20.42         22.28         0.90 o                         
  -1   1   7         38.15         37.92         0.98 o                         
   0   1   7         34.36         33.24         0.91 o                         
   1   1   7          2.96          3.05         0.26 o                         
   2   1   7          1.37          1.14         0.16 o                         
   3   1   7          0.03         -0.05         0.09 o                         
   4   1   7          0.06         -0.03         0.14 o                         
   5   1   7         39.56         54.31         1.47 o                         
   6   1   7          1.41          1.34         0.16 o                         
  -5   2   7          4.39          5.45         0.23 o                         
  -4   2   7          0.35          0.19         0.06 o                         
  -3   2   7          3.59          4.13         0.31 o                         
  -2   2   7          8.18          8.36         0.57 o                         
  -1   2   7        349.90        369.31         7.20 o                         
   0   2   7          0.09         -0.07         0.07 o                         
   1   2   7          2.62          1.78         0.20 o                         
   2   2   7          4.12          3.63         0.30 o                         
   3   2   7          3.56          3.82         0.30 o                         
   4   2   7          1.35          1.95         0.20 o                         
   5   2   7         17.17         22.32         0.81 o                         
   6   2   7          0.08          0.12         0.08 o                         
  -5   3   7         11.62         16.89         0.77 o                         
  -4   3   7          1.02          0.71         0.10 o                         
  -3   3   7          0.83          0.97         0.15 o                         
  -2   3   7         32.22         35.39         0.75 o                         
  -1   3   7         21.94         22.17         0.73 o                         
   0   3   7         15.78         13.59         0.66 o                         
   1   3   7         22.37         19.90         1.56 o                         
   2   3   7          4.05          3.45         0.38 o                         
   3   3   7          5.18          5.27         0.31 o                         
   4   3   7          0.03          0.01         0.07 o                         
   5   3   7         52.05         59.99         4.61 o                         
   6   3   7          0.15          0.15         0.11 o                         
  -4   4   7          1.52          1.71         0.18 o                         
  -3   4   7          4.79          5.56         0.28 o                         
  -2   4   7          0.65          0.77         0.12 o                         
  -1   4   7        106.76        109.44         1.82 o                         
   0   4   7          3.38          2.66         0.25 o                         
   1   4   7         34.59         28.52         1.44 o                         
   2   4   7          0.44          0.11         0.13 o                         
   3   4   7          9.22          9.62         0.59 o                         
   4   4   7          1.97          2.43         0.29 o                         
   5   4   7         14.11         16.59         0.99 o                         
   6   4   7          0.05         -0.07         0.11 o                         
  -3   5   7          1.12          1.16         0.14 o                         
  -2   5   7          8.38          8.96         0.32 o                         
  -1   5   7          0.96          0.85         0.09 o                         
   0   5   7          5.40          4.74         0.26 o                         
   1   5   7         28.18         25.47         0.68 o                         
   2   5   7         13.86         12.49         0.76 o                         
   3   5   7          4.23          4.57         0.27 o                         
   4   5   7          0.03          0.01         0.06 o                         
   5   5   7         14.51         16.94         0.97 o                         
   6   5   7          4.72          6.21         0.32 o                         
  -3   6   7          1.03          0.75         0.12 o                         
  -2   6   7          0.01          0.00         0.05 o                         
  -1   6   7          4.18          3.71         0.20 o                         
   0   6   7          5.88          6.14         0.31 o                         
   1   6   7         30.40         30.17         1.29 o                         
   2   6   7          0.15          0.04         0.07 o                         
   3   6   7          5.19          4.67         0.23 o                         
   4   6   7          3.06          3.24         0.20 o                         
   5   6   7          1.67          1.84         0.29 o                         
   6   6   7          0.49          0.63         0.10 o                         
  -2   7   7          0.18         -0.10         0.10 o                         
  -1   7   7          0.63          0.66         0.13 o                         
   0   7   7          1.03          0.76         0.10 o                         
   1   7   7          7.56          7.25         0.36 o                         
   2   7   7          6.04          6.25         0.33 o                         
   3   7   7          0.07         -0.01         0.06 o                         
   4   7   7          0.00         -0.05         0.05 o                         
   5   7   7          0.03         -0.12         0.12 o                         
   0   8   7          3.96          3.75         0.22 o                         
   1   8   7          6.92          7.42         0.34 o                         
   2   8   7          0.82          0.95         0.14 o                         
   3   8   7          0.16          0.07         0.06 o                         
   4   8   7          2.29          1.90         0.22 o                         
  -2  -2   8          0.01         -0.02         0.05 o                         
  -1  -2   8          1.41          1.13         0.17 o                         
   0  -2   8          6.72          5.83         0.67 o                         
   1  -2   8          7.77          6.25         0.42 o                         
  -3  -1   8          0.00          0.01         0.05 o                         
  -2  -1   8          0.87          0.76         0.12 o                         
  -1  -1   8          2.59          2.62         0.33 o                         
   0  -1   8         80.07         87.59         1.80 o                         
   1  -1   8          0.41          0.44         0.11 o                         
   2  -1   8          0.29          0.42         0.10 o                         
   3  -1   8          1.30          1.26         0.19 o                         
  -4   0   8         12.65         18.57         0.73 o                         
  -3   0   8          0.18          0.12         0.06 o                         
  -2   0   8          0.50          0.39         0.08 o                         
  -1   0   8          9.99         10.84         0.55 o                         
   0   0   8         11.96         13.83         0.66 o                         
   1   0   8          8.18          8.94         0.72 o                         
   2   0   8          3.44          4.01         0.35 o                         
   3   0   8          0.00          0.03         0.09 o                         
   4   0   8          0.00          0.01         0.06 o                         
  -4   1   8          7.67          9.65         0.36 o                         
  -3   1   8          2.37          2.41         0.19 o                         
  -2   1   8          5.66          6.10         0.42 o                         
  -1   1   8          3.41          3.65         0.27 o                         
   0   1   8         85.02         88.24         2.35 o                         
   1   1   8          1.76          1.70         0.19 o                         
   2   1   8          9.99         12.40         0.64 o                         
   3   1   8          1.41          1.37         0.20 o                         
   4   1   8          1.48          1.75         0.18 o                         
   5   1   8          0.68          0.93         0.16 o                         
  -4   2   8         28.21         40.88         1.22 o                         
  -3   2   8          2.72          2.78         0.18 o                         
  -2   2   8          1.07          1.28         0.17 o                         
  -1   2   8          8.43         10.27         0.58 o                         
   0   2   8          2.41          2.48         0.23 o                         
   1   2   8          5.57          5.12         0.36 o                         
   2   2   8         16.25         17.30         0.64 o                         
   3   2   8          3.09          3.38         0.26 o                         
   4   2   8          0.27          0.22         0.09 o                         
   5   2   8          0.07          0.03         0.05 o                         
  -4   3   8          5.79          7.71         0.34 o                         
  -3   3   8          4.77          5.86         0.25 o                         
  -2   3   8          3.63          4.08         0.27 o                         
  -1   3   8          1.02          1.29         0.15 o                         
   0   3   8         12.41         11.19         0.50 o                         
   1   3   8          6.76          5.35         0.34 o                         
   2   3   8         29.59         28.34         0.83 o                         
   3   3   8          0.90          0.60         0.14 o                         
   4   3   8          2.49          2.46         0.20 o                         
   5   3   8          2.16          2.39         0.21 o                         
  -3   4   8          0.51          0.44         0.09 o                         
  -2   4   8          0.06          0.00         0.06 o                         
  -1   4   8          0.19          0.16         0.06 o                         
   0   4   8          2.15          2.19         0.19 o                         
   1   4   8          4.26          3.63         0.34 o                         
   2   4   8         20.21         19.54         1.22 o                         
   3   4   8          8.45          8.04         0.73 o                         
   4   4   8          0.12          0.12         0.07 o                         
   5   4   8          0.02          0.02         0.12 o                         
  -3   5   8          2.11          2.56         0.25 o                         
  -2   5   8          0.03          0.02         0.04 o                         
  -1   5   8          0.08          0.19         0.05 o                         
   0   5   8          2.70          3.26         0.20 o                         
   1   5   8          7.30          6.04         0.30 o                         
   2   5   8         21.99         20.59         0.68 o                         
   3   5   8          1.42          1.35         0.14 o                         
   4   5   8          0.27          0.14         0.06 o                         
   5   5   8          3.40          3.68         0.23 o                         
  -2   6   8          0.72          0.75         0.15 o                         
  -1   6   8          0.95          0.99         0.11 o                         
   0   6   8          4.71          4.39         0.20 o                         
   1   6   8          1.60          1.30         0.12 o                         
   2   6   8          4.22          3.46         0.22 o                         
   3   6   8          3.89          3.39         0.20 o                         
   4   6   8          4.12          3.71         0.18 o                         
   5   6   8          0.11         -0.01         0.07 o                         
  -1   7   8          0.10         -0.10         0.10 o                         
   0   7   8          4.03          3.94         0.20 o                         
   1   7   8          3.67          2.76         0.19 o                         
   2   7   8          4.60          4.05         0.23 o                         
   3   7   8          3.49          4.25         0.28 o                         
   4   7   8          0.94          0.80         0.19 o                         
   2   8   8          0.12          0.23         0.06 o                         
   3   8   8          0.43          0.27         0.07 o                         
   0  -1   9          0.68          0.47         0.10 o                         
  -2   0   9          2.24          2.18         0.17 o                         
  -1   0   9          1.00          0.80         0.11 o                         
   0   0   9          0.71          0.66         0.11 o                         
   1   0   9          6.99          6.70         0.35 o                         
   2   0   9          2.56          2.31         0.18 o                         
  -3   1   9         24.15         28.32         2.71 o                         
  -2   1   9          0.25          0.21         0.05 o                         
  -1   1   9          0.02         -0.03         0.04 o                         
   0   1   9          0.00         -0.07         0.07 o                         
   1   1   9          0.29          0.32         0.14 o                         
   2   1   9          1.38          1.52         0.20 o                         
   3   1   9          3.71          3.75         0.36 o                         
  -3   2   9          5.10          6.11         0.34 o                         
  -2   2   9          3.99          5.05         0.25 o                         
  -1   2   9          0.01          0.00         0.04 o                         
   0   2   9          0.42          0.29         0.12 o                         
   1   2   9          0.15          0.17         0.05 o                         
   2   2   9          5.84          5.14         0.28 o                         
   3   2   9          7.49          8.49         0.60 o                         
   4   2   9          0.74          0.77         0.15 o                         
  -3   3   9         14.16         16.46         0.67 o                         
  -2   3   9          1.10          1.32         0.14 o                         
  -1   3   9          1.45          1.77         0.14 o                         
   0   3   9          1.92          2.08         0.16 o                         
   1   3   9          4.96          4.92         0.35 o                         
   2   3   9          1.99          1.89         0.22 o                         
   3   3   9          3.64          2.94         0.24 o                         
   4   3   9          1.61          0.88         0.16 o                         
  -2   4   9          1.44          2.25         0.20 o                         
  -1   4   9          1.82          1.63         0.13 o                         
   0   4   9          0.00         -0.02         0.05 o                         
   1   4   9          6.41          7.18         0.36 o                         
   2   4   9          4.49          3.39         0.30 o                         
   3   4   9          4.66          3.67         0.70 o                         
   4   4   9          1.95          1.93         0.24 o                         
  -2   5   9          8.28          9.78         0.50 o                         
  -1   5   9          3.84          4.34         0.24 o                         
   0   5   9          1.72          1.63         0.12 o                         
   1   5   9          3.88          3.30         0.27 o                         
   2   5   9          1.01          0.88         0.11 o                         
   3   5   9          0.04          0.07         0.06 o                         
   4   5   9          0.53          0.43         0.12 o                         
  -1   6   9          1.22          0.88         0.15 o                         
   0   6   9          0.01         -0.01         0.02 o                         
   1   6   9          1.99          1.66         0.12 o                         
   2   6   9          1.43          0.79         0.09 o                         
   3   6   9          0.87          0.64         0.07 o                         
   4   6   9          4.48          5.23         0.34 o                         
   1   7   9          0.11          0.06         0.04 o                         
   2   7   9          0.00         -0.01         0.05 o                         
   3   7   9          1.98          2.35         0.22 o                         
   0   2  10          3.25          2.92         0.26 o                         
   1   2  10          1.27          1.02         0.11 o                         
   2   2  10          1.01          0.76         0.13 o                         
  -1   3  10          0.14          0.16         0.07 o                         
   0   3  10          2.17          1.44         0.16 o                         
   1   3  10          0.04          0.02         0.04 o                         
   2   3  10          0.65          0.46         0.12 o                         
   0   4  10          3.38          3.52         0.17 o                         
   1   4  10          0.04          0.03         0.05 o                         
   2   4  10          0.08          0.05         0.03 o                         
   3   4  10          0.12         -0.05         0.05 o                         
   1   5  10          0.35          0.44         0.06 o                         
   2   5  10          0.26          0.30         0.04 o                         
                                                                                
